# Supplementary material for: Genetic diversity and relationship of Indian cattle inferred from microsatellite and mitochondrial DNA markers
Source: BMC Genet. 2015 Jun 30;16:73. doi: 10.1186/s12863-015-0221-0 (PMC4485874; doi:10.1186/s12863-015-0221-0)
Supplement: Additional file 3: — Sheet S1. Assignment of individuals to their reference populations (sheet 1) and pairwise population assignment graphs (sheet2). [file 12863_2015_221_MOESM3_ESM.xlsx]

## Sheet: Sheet1
Summary of Population Assignment Outcomes to 'Self' or 'Other' Population (With Leave One Out Option)
Pop	Self Pop	Other Pop
Bachaur	22	28
Gangatiri	25	25
Kherigarh	21	27
Kenkatha	24	24
Ponwar	17	22
Shahabadi	47	1
Purnea	41	6
Mewati	48
Gaolao	48
Hariana	40
Ongole	41	1
Total	374	134
Percent	0.73622	0.26378
Assignment Values (With Leave One Out Option)
Sample	Pop	Bachaur	Gangatiri	Kherigarh	Kenkatha	Ponwar	Shahabadi	Purnea	Mewati	Gaolao	Hariana	Ongole	Assigned Pop
1	Bachaur	-28.409	-30.1955	-30.2231	-29.31	-29.476	-32.6955	-34.6289	-53.9627	-50.9917	-58.2657	-62.1569	1	Bachaur
2	Bachaur	-22.2023	-24.7633	-27.0142	-23.6383	-22.0116	-29.9405	-27.433	-56.8796	-51.9114	-55.9942	-61.3789	5	Ponwar
3	Bachaur	-25.873	-24.7311	-26.3114	-26.6748	-28.0999	-30.0153	-32.0458	-53.1413	-54.6577	-58.3904	-62.3566	2	Gangatiri
4	Bachaur	-24.4539	-22.7949	-24.2678	-23.3281	-23.1758	-31.2666	-29.1563	-53.6252	-49.496	-54.8437	-62.5024	2	Gangatiri
5	Bachaur	-24.1856	-25.2413	-24.9968	-24.5502	-25.6924	-31.2325	-34.0458	-52.5394	-51.1795	-54.9109	-61.7329	1	Bachaur
6	Bachaur	-27.0381	-29.834	-28.709	-26.8282	-27.6244	-36.6884	-32.2501	-58.6346	-53.8442	-58.391	-62.075	4	Kenkatha
7	Bachaur	-21.7332	-24.5149	-22.6019	-22.8484	-23.4044	-26.0879	-27.4122	-53.2417	-49.0074	-54.0727	-60.3146	1	Bachaur
8	Bachaur	-27.7709	-27.3573	-27.0485	-27.7258	-29.5106	-32.5652	-32.2399	-56.4095	-52.2232	-58.9224	-59.1744	3	Kherigarh
9	Bachaur	-24.8106	-27.1057	-26.0894	-25.2246	-23.502	-31.1308	-31.7444	-57.5626	-52.6274	-55.1713	-61.2807	5	Ponwar
10	Bachaur	-24.5608	-24.895	-25.9746	-23.4073	-26.4276	-29.4548	-32.2298	-54.5649	-50.8681	-55.2237	-60.6551	4	Kenkatha
11	Bachaur	-27.7995	-27.5935	-28.9681	-28.9251	-28.3397	-31.6289	-34.1797	-57.9429	-54.1582	-59.2318	-62.3142	2	Gangatiri
12	Bachaur	-24.8639	-27.6765	-24.1653	-25.1318	-26.6018	-29.7539	-28.9612	-60.5224	-54.1591	-58.4673	-63.9281	3	Kherigarh
13	Bachaur	-27.0744	-30.1296	-28.8582	-27.661	-28.2674	-34.0374	-33.9745	-58.301	-55.4978	-59.3543	-64.76	1	Bachaur
14	Bachaur	-27.767	-25.4838	-27.6728	-27.3834	-27.246	-28.3102	-30.2505	-54.1915	-54.1813	-55.7834	-60.3569	2	Gangatiri
15	Bachaur	-28.53	-29.2534	-27.3941	-31.19	-29.7503	-36.4186	-34.1249	-53.2828	-52.1087	-54.7383	-59.1051	3	Kherigarh
16	Bachaur	-22.7944	-22.9695	-22.5782	-21.5817	-21.2522	-28.4416	-26.4232	-57.0732	-51.4177	-55.5146	-61.2316	5	Ponwar
17	Bachaur	-23.3775	-23.2149	-24.6631	-22.9785	-22.8474	-24.827	-25.3413	-42.1385	-40.3977	-42.8951	-49.3135	5	Ponwar
18	Bachaur	-26.6372	-25.0162	-27.8178	-28.0578	-28.9372	-33.6323	-31.9987	-56.7775	-51.9121	-55.9146	-60.6829	2	Gangatiri
19	Bachaur	-28.5491	-27.0823	-30.851	-30.2455	-31.7125	-34.9623	-32.5511	-53.5586	-53.7311	-53.3856	-65.7382	2	Gangatiri
20	Bachaur	-28.4063	-29.0717	-29.2914	-30.2991	-26.2614	-32.6356	-36.9159	-55.956	-56.3471	-58.3341	-64.7838	5	Ponwar
21	Bachaur	-24.5429	-24.9777	-24.5567	-25.2286	-24.8326	-29.6875	-31.6005	-52.4623	-50.5686	-51.1278	-60.3964	1	Bachaur
22	Bachaur	-24.8022	-24.7898	-25.4565	-25.3691	-27.9593	-32.3097	-29.1849	-54.7827	-50.3992	-56.4395	-62.2919	2	Gangatiri
23	Bachaur	-25.7317	-24.633	-25.9374	-25.3441	-26.7766	-28.3315	-31.7128	-55.4697	-53.7842	-58.5271	-65.3623	2	Gangatiri
24	Bachaur	-28.8308	-28.6473	-30.7577	-30.7791	-32.6543	-32.3479	-33.9337	-54.715	-53.2308	-56.3143	-64.1708	2	Gangatiri
25	Bachaur	-35.4396	-33.4412	-36.1496	-32.2581	-35.8746	-37.383	-40.1167	-54.9243	-55.8152	-59.4626	-64.7685	4	Kenkatha
26	Bachaur	-21.4562	-22.1786	-21.6666	-22.7367	-23.32	-32.1109	-29.2609	-54.9142	-49.1227	-56.0899	-59.94	1	Bachaur
27	Bachaur	-24.0985	-23.4037	-25.2092	-26.9336	-24.2495	-30.0826	-30.3425	-52.7823	-51.2941	-54.1452	-62.2284	2	Gangatiri
28	Bachaur	-28.1996	-29.6118	-29.8824	-30.0196	-30.2699	-33.7335	-34.2456	-54.2852	-55.0786	-57.6403	-63.1031	1	Bachaur
29	Bachaur	-25.0578	-25.0257	-27.4189	-26.9595	-27.7166	-30.6851	-31.0467	-53.8017	-51.4296	-53.1119	-61.3994	2	Gangatiri
30	Bachaur	-26.8384	-28.2106	-29.1168	-29.2854	-29.4169	-35.5339	-34.7119	-52.7746	-51.4938	-54.5324	-61.6219	1	Bachaur
31	Bachaur	-25.8534	-26.829	-24.4212	-26.4685	-27.1243	-29.9747	-33.3626	-54.3345	-52.5836	-56.3976	-64.282	3	Kherigarh
32	Bachaur	-25.4055	-26.411	-25.4159	-27.9994	-25.8907	-33.0383	-31.1951	-49.8676	-46.8103	-50.3627	-61.9529	1	Bachaur
33	Bachaur	-30.0603	-33.0485	-31.8989	-30.0747	-32.1185	-36.9071	-34.9639	-54.5951	-51.3461	-54.7571	-64.8269	1	Bachaur
34	Bachaur	-21.9363	-21.1343	-20.6342	-22.4058	-22.6675	-25.3925	-26.8522	-50.4724	-51.063	-53.5058	-59.9414	3	Kherigarh
35	Bachaur	-24.6599	-25.3631	-27.4333	-25.236	-26.8624	-31.588	-33.7666	-54.1979	-50.8845	-53.0347	-63.2474	1	Bachaur
36	Bachaur	-24.6178	-25.1591	-29.6076	-26.0637	-26.5548	-32.3833	-32.2056	-55.9086	-54.0005	-57.9658	-63.5224	1	Bachaur
37	Bachaur	-25.665	-28.5353	-27.0759	-27.485	-29.3689	-31.092	-31.2664	-50.2961	-51.0665	-53.9322	-58.9227	1	Bachaur
38	Bachaur	-30.0354	-29.3534	-30.4907	-31.3764	-35.4934	-38.1229	-35.7458	-52.4498	-54.3521	-53.6471	-64.497	2	Gangatiri
39	Bachaur	-24.5413	-26.9332	-26.6396	-25.5863	-26.2168	-33.9093	-32.4475	-52.8137	-50.723	-54.3967	-61.9919	1	Bachaur
40	Bachaur	-24.1365	-24.2992	-27.1288	-24.9834	-26.3984	-30.1536	-27.5975	-55.1715	-52.2815	-56.5928	-61.1871	1	Bachaur
41	Bachaur	-26.509	-26.9	-28.1453	-29.3484	-28.2071	-31.931	-33.1497	-52.9115	-51.1039	-56.5411	-57.9926	1	Bachaur
42	Bachaur	-23.7719	-26.4309	-27.0286	-27.3895	-29.4681	-32.8847	-31.6339	-54.9501	-51.3339	-56.1647	-62.4554	1	Bachaur
43	Bachaur	-30.7591	-31.2997	-30.4123	-33.0228	-34.4052	-34.6455	-39.3163	-51.6667	-52.1126	-56.0057	-64.6325	3	Kherigarh
44	Bachaur	-29.4016	-29.8507	-34.0053	-30.4804	-32.1545	-36.8151	-37.9521	-55.4914	-55.2477	-57.6565	-60.2282	1	Bachaur
45	Bachaur	-33.0949	-33.6198	-35.1372	-32.809	-32.9094	-38.7958	-38.2944	-55.9192	-55.7161	-57.6984	-64.4885	4	Kenkatha
46	Bachaur	-25.3052	-26.8473	-31.379	-28.821	-30.248	-34.0924	-37.7023	-54.1329	-53.7775	-55.1655	-62.7425	1	Bachaur
47	Bachaur	-25.7519	-27.7465	-27.1034	-27.6812	-27.4802	-32.2229	-34.9029	-52.7653	-50.6376	-54.2	-62.519	1	Bachaur
48	Bachaur	-26.0621	-27.4095	-27.4744	-26.869	-28.0105	-33.307	-30.6129	-54.5796	-52.6381	-55.4273	-60.8215	1	Bachaur
49	Bachaur	-19.0778	-21.147	-21.3898	-21.1203	-23.5507	-26.1514	-24.7268	-40.2827	-39.2771	-44.2432	-48.2942	1	Bachaur
50	Bachaur	-19.052	-19.3717	-20.4385	-18.0079	-20.9764	-26.087	-24.463	-41.3793	-36.5691	-42.5419	-49.6079	4	Kenkatha
51	Gangatiri	-23.8303	-22.235	-23.7174	-25.5209	-24.7027	-29.6436	-28.6629	-54.2479	-50.454	-52.9088	-60.9694	2	Gangatiri
52	Gangatiri	-27.4039	-28.1558	-26.8658	-29.4697	-30.1101	-35.3931	-36.4226	-52.7888	-48.7599	-51.6602	-62.5848	3	Kherigarh
53	Gangatiri	-21.937	-22.2717	-23.8333	-24.0106	-25.5352	-29.3999	-29.6952	-54.3437	-52.6215	-56.2615	-59.2302	1	Bachaur
54	Gangatiri	-26.5599	-24.5978	-25.421	-26.0537	-25.649	-28.4134	-33.1671	-53.1922	-52.6212	-56.6204	-60.5034	2	Gangatiri
55	Gangatiri	-24.3233	-21.6596	-24.412	-24.0082	-25.3684	-27.8174	-31.6416	-55.4398	-52.0846	-57.089	-61.9788	2	Gangatiri
56	Gangatiri	-23.686	-20.3394	-24.3188	-22.431	-23.5454	-30.7025	-27.8563	-52.4995	-49.5393	-51.5819	-60.8556	2	Gangatiri
57	Gangatiri	-23.9647	-22.3711	-24.7168	-22.9417	-25.3114	-29.8129	-30.7686	-52.6562	-50.1664	-55.3775	-60.3288	2	Gangatiri
58	Gangatiri	-29.8943	-27.9554	-31.5276	-29.3415	-31.7014	-34.0685	-36.838	-55.2029	-53.6833	-59.8795	-62.904	2	Gangatiri
59	Gangatiri	-23.1636	-20.1805	-23.5065	-22.1955	-25.1998	-29.4974	-29.5691	-50.3353	-50.8352	-54.757	-60.9317	2	Gangatiri
60	Gangatiri	-23.1857	-25.7578	-26.2163	-24.7157	-25.6047	-30.4534	-29.2969	-53.9495	-50.888	-54.1475	-63.0452	1	Bachaur
61	Gangatiri	-22.59	-23.6233	-22.9517	-24.93	-24.8749	-27.6941	-29.8442	-49.2527	-50.4961	-52.1867	-64.4335	1	Bachaur
62	Gangatiri	-32.5181	-32.7898	-30.2856	-31.7329	-31.667	-37.5072	-39.6044	-59.5185	-59.0743	-60.0221	-63.7191	3	Kherigarh
63	Gangatiri	-29.2544	-27.8466	-30.4585	-30.8947	-30.1451	-36.9372	-38.2969	-58.5105	-57.0064	-59.83	-64.0335	2	Gangatiri
64	Gangatiri	-23.6746	-24.4971	-23.6015	-24.7845	-24.5882	-27.7751	-29.1282	-54.0097	-51.2049	-55.5208	-62.5863	3	Kherigarh
65	Gangatiri	-33.5945	-33.3084	-31.1401	-34.0842	-32.5556	-39.0224	-36.4266	-57.3285	-55.0597	-60.4135	-63.3268	3	Kherigarh
66	Gangatiri	-21.3909	-21.5512	-22.1509	-21.1791	-22.1031	-24.9428	-22.5498	-44.8705	-42.3561	-46.066	-51.5688	4	Kenkatha
67	Gangatiri	-25.9809	-28.0812	-26.7279	-26.9135	-25.624	-31.9767	-33.621	-52.6501	-50.828	-57.6001	-61.2014	5	Ponwar
68	Gangatiri	-24.07	-25.452	-25.1723	-25.4915	-26.8908	-31.5625	-33.6408	-54.5219	-50.3284	-55.8729	-61.6962	1	Bachaur
69	Gangatiri	-23.6315	-24.0382	-24.8573	-25.9971	-26.6985	-29.0714	-32.5324	-50.7139	-51.0521	-52.7919	-60.4959	1	Bachaur
70	Gangatiri	-30.1793	-27.0181	-32.1785	-28.2633	-32.4111	-35.9864	-34.3319	-61.2172	-55.2758	-61.5482	-63.1021	2	Gangatiri
71	Gangatiri	-28.5139	-29.371	-29.4153	-28.6877	-30.7471	-34.0534	-34.6379	-56.0392	-51.0918	-56.5811	-63.4268	1	Bachaur
72	Gangatiri	-23.4766	-23.1256	-22.8451	-23.046	-24.3857	-28.9249	-27.3619	-54.1561	-50.9702	-57.6355	-58.6476	3	Kherigarh
73	Gangatiri	-27.2056	-24.7976	-28.3109	-28.1775	-29.7666	-31.7566	-33.7997	-53.1522	-53.5669	-56.1541	-64.428	2	Gangatiri
74	Gangatiri	-25.8581	-23.4573	-23.9981	-23.9601	-23.9361	-31.6372	-29.8256	-53.1169	-49.8912	-55.6344	-60.3109	2	Gangatiri
75	Gangatiri	-28.0135	-27.6523	-25.9694	-27.4304	-26.8408	-34.5105	-35.5109	-57.1005	-53.2182	-57.2353	-63.1262	3	Kherigarh
76	Gangatiri	-24.542	-25.1199	-26.0574	-24.9945	-25.1362	-29.7547	-31.9239	-51.1835	-52.2904	-55.9172	-62.6432	1	Bachaur
77	Gangatiri	-22.6255	-23.4137	-24.6911	-22.3392	-23.0505	-27.712	-26.5785	-53.8647	-51.4795	-53.3721	-60.3366	4	Kenkatha
78	Gangatiri	-30.1293	-27.1455	-29.2326	-28.4818	-28.1271	-36.6053	-33.3967	-55.0797	-52.7975	-55.7323	-63.653	2	Gangatiri
79	Gangatiri	-26.4824	-26.3719	-25.3373	-24.1238	-23.6839	-31.7337	-30.075	-52.2634	-49.1027	-54.7945	-61.5078	5	Ponwar
80	Gangatiri	-22.3312	-21.864	-23.5091	-21.0389	-21.477	-22.3822	-24.895	-43.4487	-44.1355	-45.6064	-51.694	4	Kenkatha
81	Gangatiri	-23.5111	-21.3055	-23.7449	-23.2243	-23.7782	-26.6723	-24.6961	-42.3652	-39.2272	-42.8029	-47.8953	2	Gangatiri
82	Gangatiri	-32.0093	-31.4169	-32.9908	-31.538	-31.8287	-37.0082	-36.1011	-57.7048	-56.4415	-62.222	-64.5233	2	Gangatiri
83	Gangatiri	-28.0123	-27.9502	-29.7823	-27.9731	-29.1737	-29.6032	-29.3017	-49.1332	-48.3713	-53.705	-54.0703	2	Gangatiri
84	Gangatiri	-26.944	-25.523	-25.7063	-26.1898	-25.7505	-29.746	-31.1785	-50.6671	-51.5104	-53.753	-58.4109	2	Gangatiri
85	Gangatiri	-21.6888	-21.7867	-23.2807	-22.2632	-24.3602	-28.7951	-26.5925	-53.1953	-50.0169	-54.2191	-58.9223	1	Bachaur
86	Gangatiri	-24.931	-24.6984	-26.8128	-26.4478	-28.1032	-30.7002	-33.1589	-55.6969	-53.7029	-57.8175	-62.1179	2	Gangatiri
87	Gangatiri	-27.923	-26.1417	-30.4518	-27.9277	-29.7297	-36.2906	-34.3493	-55.5024	-53.1327	-56.2249	-62.2122	2	Gangatiri
88	Gangatiri	-26.8746	-26.8633	-29.2766	-30.0355	-32.1352	-37.0716	-38.501	-54.556	-54.5812	-57.0714	-64.7312	2	Gangatiri
89	Gangatiri	-22.4898	-22.6418	-23.9884	-22.258	-24.0502	-31.3054	-31.7896	-51.5954	-52.1858	-54.2437	-61.0836	4	Kenkatha
90	Gangatiri	-25.1107	-22.4093	-24.5767	-24.9344	-26.2282	-26.9205	-30.4428	-48.4156	-50.0685	-52.3699	-60.5639	2	Gangatiri
91	Gangatiri	-25.6903	-25.5272	-25.334	-26.718	-27.6638	-32.1783	-31.7126	-51.5418	-49.2534	-53.9584	-61.2918	3	Kherigarh
92	Gangatiri	-27.8702	-24.3339	-26.5754	-24.3515	-25.7568	-32.5879	-30.7703	-55.1357	-48.4601	-53.064	-60.3137	2	Gangatiri
93	Gangatiri	-22.1164	-21.797	-22.5365	-21.7005	-23.7897	-26.4643	-25.1792	-44.0942	-42.9141	-43.9896	-51.542	4	Kenkatha
94	Gangatiri	-22.8224	-23.1623	-26.089	-22.6533	-25.8264	-29.0242	-28.1423	-56.819	-49.9711	-56.3843	-60.5795	4	Kenkatha
95	Gangatiri	-24.3452	-22.9808	-23.7561	-22.0744	-23.9363	-28.6464	-29.2857	-53.1039	-50.0216	-55.1805	-59.1556	4	Kenkatha
96	Gangatiri	-22.6623	-23.7698	-25.0872	-23.6801	-23.0114	-29.274	-31.7753	-55.68	-53.8809	-59.1911	-60.9439	1	Bachaur
97	Gangatiri	-25.0773	-23.9126	-26.0131	-24.9466	-25.384	-27.5895	-24.896	-43.5008	-40.5697	-41.9086	-52.5277	2	Gangatiri
98	Gangatiri	-25.3937	-24.3623	-25.9925	-26.3666	-26.4389	-26.5371	-25.9469	-43.6154	-42.2139	-46.9121	-53.9862	2	Gangatiri
99	Gangatiri	-22.6378	-20.4717	-22.0318	-21.3352	-21.3827	-24.1273	-24.5533	-41.7859	-43.5172	-45.5126	-48.5244	2	Gangatiri
100	Gangatiri	-31.7785	-29.4664	-32.3515	-32.7299	-34.2767	-38.6097	-36.4996	-60.853	-58.8207	-62.8606	-61.9151	2	Gangatiri
101	Kherigarh	-30.1361	-29.9535	-30.2182	-31.4379	-32.2948	-36.324	-37.3912	-53.8178	-55.064	-59.3955	-66.2334	2	Gangatiri
102	Kherigarh	-27.3099	-26.6139	-27.2866	-27.883	-26.2918	-32.9915	-33.9443	-56.9606	-52.8301	-59.1744	-58.926	5	Ponwar
103	Kherigarh	-30.0605	-30.2644	-30.0419	-30.5298	-30.0401	-37.6066	-36.4852	-54.8657	-55.4735	-59.1317	-62.111	5	Ponwar
104	Kherigarh	-28.0997	-27.5401	-26.1037	-28.4482	-28.7379	-33.7746	-31.4416	-56.6302	-52.5439	-56.4582	-61.265	3	Kherigarh
105	Kherigarh	-24.2027	-23.7118	-22.3193	-23.4201	-23.4352	-29.4865	-29.8073	-52.1797	-48.7557	-54.6861	-60.4508	3	Kherigarh
106	Kherigarh	-22.2041	-22.5648	-21.9058	-21.8748	-22.9159	-27.8588	-29.5127	-55.2466	-51.0756	-56.1655	-60.0196	4	Kenkatha
107	Kherigarh	-29.0729	-29.0681	-29.4406	-30.2716	-29.9143	-38.0907	-34.7724	-57.7968	-54.3606	-57.9975	-64.6969	2	Gangatiri
108	Kherigarh	-27.8038	-26.6653	-24.489	-25.697	-24.6396	-34.01	-34.6106	-60.5453	-53.1326	-60.8812	-61.7611	3	Kherigarh
109	Kherigarh	-26.0926	-26.0562	-25.4418	-25.7787	-27.6651	-34.7244	-28.4928	-55.094	-50.2849	-56.2707	-58.8608	3	Kherigarh
110	Kherigarh	-27.1378	-27.7027	-23.4391	-26.1954	-25.8211	-29.5055	-32.1955	-49.1113	-52.6942	-53.4551	-65.4113	3	Kherigarh
111	Kherigarh	-24.4256	-24.0875	-24.715	-25.5753	-26.2881	-31.8058	-30.2612	-57.211	-50.745	-57.8131	-59.4474	2	Gangatiri
112	Kherigarh	-25.2987	-23.4662	-21.5714	-21.9117	-22.767	-27.6055	-26.2458	-53.067	-52.9796	-56.6356	-62.2374	3	Kherigarh
113	Kherigarh	-28.3079	-27.1227	-27.4382	-27.8837	-26.987	-31.2708	-37.0968	-58.6566	-52.7143	-58.8721	-62.9339	5	Ponwar
114	Kherigarh	-35.7709	-34.2421	-31.4308	-33.9157	-32.8252	-37.6535	-33.9905	-61.9811	-57.6204	-61.245	-64.1652	3	Kherigarh
115	Kherigarh	-26.0912	-24.9927	-22.8476	-25.2946	-25.8226	-28.8011	-30.7569	-54.3409	-48.7786	-53.5841	-57.705	3	Kherigarh
116	Kherigarh	-23.7704	-24.4077	-19.5978	-21.809	-21.0939	-28.5603	-27.6762	-46.9817	-42.5937	-47.5993	-55.4072	3	Kherigarh
117	Kherigarh	-23.6901	-21.953	-22.1155	-22.6064	-22.9516	-29.1766	-29.0123	-51.1612	-49.1483	-53.2333	-62.3547	2	Gangatiri
118	Kherigarh	-34.6858	-36.6971	-31.6216	-34.6154	-37.2932	-35.2283	-39.1221	-57.3937	-55.2329	-60.7587	-61.4721	3	Kherigarh
119	Kherigarh	-23.9992	-22.5652	-20.9789	-21.524	-22.4859	-27.8101	-27.345	-52.2638	-51.1128	-55.8666	-60.2043	3	Kherigarh
120	Kherigarh	-25.9054	-26.5818	-23.2599	-25.4081	-26.142	-32.9223	-32.5109	-54.5433	-49.7904	-55.3826	-62.6568	3	Kherigarh
121	Kherigarh	-20.5448	-21.2352	-19.7436	-19.1999	-20.5724	-25.9142	-25.9049	-53.4681	-50.0517	-56.6277	-61.1498	4	Kenkatha
122	Kherigarh	-32.9463	-34.7372	-29.4487	-33.8307	-31.0605	-34.0429	-36.2005	-55.8702	-55.0383	-57.6687	-61.3656	3	Kherigarh
123	Kherigarh	-25.0755	-26.0879	-25.3226	-25.7361	-23.715	-32.0033	-29.721	-54.9885	-47.9977	-55.7811	-59.8925	5	Ponwar
124	Kherigarh	-32.3602	-30.4246	-29.1018	-32.5199	-33.8178	-34.1424	-38.7252	-50.8499	-53.8145	-56.3949	-60.0976	3	Kherigarh
125	Kherigarh	-24.8173	-24.3974	-22.7554	-22.9245	-21.8552	-29.7617	-29.5585	-51.9549	-49.8682	-54.8739	-62.1466	5	Ponwar
126	Kherigarh	-26.5757	-27.7788	-26.8629	-27.6118	-28.4244	-31.2188	-30.0678	-58.4173	-55.4929	-61.2302	-61.8377	1	Bachaur
127	Kherigarh	-31.8219	-29.9828	-27.9277	-31.8437	-31.6989	-37.7941	-35.1386	-53.8555	-52.3593	-54.914	-65.5878	3	Kherigarh
128	Kherigarh	-25.4015	-27.5153	-26.3311	-27.8779	-29.4896	-29.4255	-29.4377	-51.2132	-48.7391	-53.1889	-57.1153	1	Bachaur
129	Kherigarh	-24.1973	-25.7279	-24.521	-22.874	-22.9997	-30.708	-28.9563	-52.8242	-49.5696	-54.3247	-60.8232	4	Kenkatha
130	Kherigarh	-30.0374	-30.3593	-29.2732	-30.8201	-29.8294	-34.2316	-34.036	-56.1294	-53.5982	-63.4593	-61.3945	3	Kherigarh
131	Kherigarh	-25.9083	-29.0241	-25.7067	-26.2837	-24.3506	-30.194	-30.1395	-54.1149	-52.9014	-56.7264	-63.15	5	Ponwar
132	Kherigarh	-40.5265	-37.2264	-35.0728	-39.9959	-38.2706	-41.1096	-44.2575	-59.821	-60.0486	-63.9996	-69.454	3	Kherigarh
133	Kherigarh	-29.7444	-29.4828	-27.2734	-28.7752	-28.3729	-35.3207	-37.1293	-55.1698	-52.4284	-58.1604	-65.5114	3	Kherigarh
134	Kherigarh	-23.8028	-24.2402	-23.2059	-23.7794	-24.8387	-29.6526	-27.9888	-53.0066	-52.9963	-54.2387	-60.0829	3	Kherigarh
135	Kherigarh	-24.8161	-28.8344	-28.2474	-27.6128	-27.9914	-30.6938	-32.181	-51.1984	-52.1646	-55.4685	-61.5234	1	Bachaur
136	Kherigarh	-22.3827	-24.8425	-25.9214	-24.0167	-25.2339	-32.1967	-29.828	-51.4281	-47.9161	-51.343	-60.4466	1	Bachaur
137	Kherigarh	-22.5458	-21.9971	-21.7505	-22.6823	-24.1177	-24.1286	-30.5735	-48.0542	-48.4072	-50.4898	-59.5649	3	Kherigarh
138	Kherigarh	-28.8276	-26.0424	-27.3666	-25.6106	-26.4841	-33.5789	-32.4017	-56.2642	-51.7948	-56.6543	-63.4344	4	Kenkatha
139	Kherigarh	-26.897	-24.2357	-25.9477	-26.9669	-26.989	-32.3273	-35.6767	-53.3428	-51.6925	-55.7124	-62.4178	2	Gangatiri
140	Kherigarh	-31.2861	-31.98	-30.4753	-32.8991	-31.789	-33.0584	-35.2528	-53.4104	-57.0845	-57.2732	-65.7995	3	Kherigarh
141	Kherigarh	-23.8923	-24.1626	-24.2262	-24.2166	-22.8117	-27.2944	-28.5206	-56.2091	-52.357	-57.6792	-62.757	5	Ponwar
142	Kherigarh	-19.9541	-20.5462	-21.7111	-20.245	-21.7519	-28.6091	-29.9205	-50.8767	-50.7232	-53.4771	-61.2792	1	Bachaur
143	Kherigarh	-26.3888	-25.9296	-24.5391	-24.1257	-23.7277	-27.5251	-27.5636	-42.3048	-39.8378	-43.0802	-51.1874	5	Ponwar
144	Kherigarh	-24.4596	-23.989	-23.3788	-23.076	-22.7635	-26.7605	-32.2888	-49.2601	-48.5253	-52.5573	-61.7458	5	Ponwar
145	Kherigarh	-30.1858	-27.5888	-28.3585	-26.5311	-27.4091	-36.4283	-36.8766	-54.1731	-53.0981	-55.3247	-67.887	4	Kenkatha
146	Kherigarh	-31.7672	-30.9196	-32.4755	-31.0573	-30.7194	-36.2712	-35.4835	-55.9301	-54.3779	-55.8701	-66.3634	5	Ponwar
147	Kherigarh	-18.9809	-19.4996	-19.4498	-20.1531	-20.4994	-26.6124	-24.7011	-48.2004	-47.5705	-49.7896	-60.8145	1	Bachaur
148	Kherigarh	-24.9925	-25.0407	-23.7189	-23.0437	-22.8591	-31.5932	-26.5139	-44.9848	-39.6026	-47.0694	-52.2775	5	Ponwar
149	Kenkatha	-29.903	-31.258	-30.174	-27.2656	-31.2507	-33.9999	-35.5482	-55.409	-56.3799	-58.5017	-63.7087	4	Kenkatha
150	Kenkatha	-28.2975	-26.6819	-26.0913	-26.206	-26.0296	-32.07	-34.5182	-54.2321	-55.0508	-55.1883	-66.727	5	Ponwar
151	Kenkatha	-25.2443	-26.0357	-25.871	-22.3899	-23.6186	-30.8593	-29.3903	-52.4099	-50.343	-53.4185	-61.6062	4	Kenkatha
152	Kenkatha	-29.1251	-30.0133	-30.1769	-28.5805	-30.7457	-31.8877	-29.4398	-56.2659	-52.3356	-57.0082	-60.6105	4	Kenkatha
153	Kenkatha	-25.713	-24.7095	-25.7437	-23.2298	-24.0058	-30.8466	-30.4878	-50.5537	-48.3968	-52.7929	-61.7559	4	Kenkatha
154	Kenkatha	-28.9058	-25.7539	-26.0506	-26.8802	-26.5943	-31.9481	-31.7063	-57.713	-51.7899	-59.8309	-62.7513	2	Gangatiri
155	Kenkatha	-29.0702	-30.3417	-28.0348	-26.4186	-26.8711	-35.897	-33.182	-56.6021	-52.3745	-58.0215	-62.8504	4	Kenkatha
156	Kenkatha	-23.3306	-23.8097	-22.1299	-24.3306	-24.1577	-31.1019	-31.5035	-52.2629	-49.5561	-54.2725	-60.2119	3	Kherigarh
157	Kenkatha	-28.539	-29.0994	-27.7467	-26.1368	-27.198	-33.8983	-30.0341	-53.1831	-50.2406	-56.4689	-60.1142	4	Kenkatha
158	Kenkatha	-30.3399	-28.4134	-29.6748	-29.4844	-29.5927	-34.2097	-34.4347	-53.3604	-53.9873	-53.43	-65.1249	2	Gangatiri
159	Kenkatha	-24.3751	-27.7964	-24.0791	-26.1864	-24.8766	-30.2309	-32.2594	-54.4835	-52.7195	-58.2849	-61.2005	3	Kherigarh
160	Kenkatha	-26.7771	-28.3869	-27.738	-26.8752	-29.343	-32.2154	-32.6894	-52.469	-53.4221	-54.0751	-63.1348	1	Bachaur
161	Kenkatha	-24.5505	-26.5833	-25.2846	-24.9055	-24.8178	-31.6692	-31.2901	-53.9828	-50.9054	-54.387	-64.3131	1	Bachaur
162	Kenkatha	-31.3486	-30.486	-33.1773	-29.3273	-30.748	-35.9052	-34.4674	-52.8492	-51.5941	-55.3814	-62.6643	4	Kenkatha
163	Kenkatha	-28.7373	-27.0234	-28.5061	-27.3658	-26.9763	-31.8853	-35.7912	-55.679	-54.0649	-59.6636	-64.5175	5	Ponwar
164	Kenkatha	-27.7348	-25.9531	-26.3751	-26.0236	-24.5835	-31.3927	-35.3471	-55.4623	-52.9311	-55.9899	-64.7479	5	Ponwar
165	Kenkatha	-25.9328	-25.4452	-24.7843	-24.6407	-23.6438	-29.3033	-32.3047	-55.8227	-55.1434	-60.2144	-66.6716	5	Ponwar
166	Kenkatha	-23.8993	-23.929	-23.4767	-23.3224	-25.2683	-29.3695	-27.7068	-54.8723	-51.7016	-54.8787	-62.9165	4	Kenkatha
167	Kenkatha	-21.8283	-19.0609	-20.6869	-21.2757	-21.5594	-24.7452	-23.4303	-41.6876	-41.4859	-46.935	-48.766	2	Gangatiri
168	Kenkatha	-28.4916	-28.3012	-28.3605	-25.6594	-27.6661	-32.9435	-28.7526	-51.1427	-52.6095	-54.1548	-62.8897	4	Kenkatha
169	Kenkatha	-23.2491	-23.2558	-26.0129	-23.0698	-22.8174	-29.0583	-29.4864	-52.7966	-48.4005	-53.2712	-61.2425	5	Ponwar
170	Kenkatha	-24.0899	-23.9738	-24.1326	-24.4816	-23.3622	-27.5506	-31.3032	-51.5731	-48.0599	-52.8833	-60.6897	5	Ponwar
171	Kenkatha	-25.8605	-28.0209	-28.9713	-25.6491	-26.8245	-30.5699	-33.5608	-58.363	-53.3812	-56.2385	-66.1617	4	Kenkatha
172	Kenkatha	-23.6113	-23.9325	-24.1941	-20.7751	-23.9188	-26.8837	-25.692	-53.3473	-52.7182	-55.4286	-60.7199	4	Kenkatha
173	Kenkatha	-27.005	-27.339	-28.5389	-25.0383	-29.1146	-34.4664	-33.1067	-53.6499	-51.0194	-54.7376	-63.46	4	Kenkatha
174	Kenkatha	-26.6482	-25.4743	-27.5859	-24.0384	-25.8494	-32.7464	-30.4562	-52.2461	-49.8332	-53.2712	-61.5618	4	Kenkatha
175	Kenkatha	-29.5777	-27.7112	-29.1447	-26.796	-28.6843	-32.3833	-33.9471	-57.3708	-53.4296	-58.126	-61.9948	4	Kenkatha
176	Kenkatha	-30.8049	-30.3364	-33.5404	-29.9014	-32.7116	-36.0033	-32.9159	-52.2523	-52.0064	-54.759	-60.2168	4	Kenkatha
177	Kenkatha	-27.6303	-27.5341	-29.1663	-27.3339	-28.2995	-35.9764	-33.6064	-54.7443	-52.5242	-57.6093	-62.7812	4	Kenkatha
178	Kenkatha	-27.7878	-25.6683	-25.3733	-23.6637	-24.412	-34.946	-31.96	-56.7013	-52.3522	-58.6444	-67.2227	4	Kenkatha
179	Kenkatha	-32.4195	-31.6508	-32.3019	-31.4059	-31.1753	-38.7839	-35.4974	-59.8672	-58.4471	-62.9453	-62.9234	5	Ponwar
180	Kenkatha	-28.2554	-28.0279	-27.7489	-27.4614	-26.5141	-33.6541	-32.1022	-54.8348	-54.5332	-56.545	-62.9637	5	Ponwar
181	Kenkatha	-25.9499	-27.2612	-23.7249	-23.1465	-23.5712	-27.1211	-27.5322	-40.9085	-39.276	-43.7303	-52.4095	4	Kenkatha
182	Kenkatha	-24.395	-23.5058	-25.6675	-24.4521	-24.8205	-32.4576	-31.1944	-52.9977	-50.3547	-54.3432	-63.0049	2	Gangatiri
183	Kenkatha	-31.3717	-29.778	-32.3368	-28.1987	-31.3618	-37.294	-33.3117	-51.2208	-48.1377	-54.3573	-61.7354	4	Kenkatha
184	Kenkatha	-28.9497	-27.9895	-27.7036	-27.911	-29.1188	-30.8175	-29.2444	-51.6618	-53.8246	-56.0438	-63.2852	3	Kherigarh
185	Kenkatha	-29.2607	-27.9298	-27.9339	-24.8612	-28.2962	-35.297	-30.0016	-50.5456	-49.5212	-51.3312	-63.2736	4	Kenkatha
186	Kenkatha	-25.2185	-21.6524	-25.3488	-24.0013	-23.8276	-31.8001	-27.354	-54.344	-48.5048	-52.6272	-57.4297	2	Gangatiri
187	Kenkatha	-20.6529	-20.748	-20.3596	-20.1284	-21.3356	-25.0323	-28.2759	-51.801	-48.2506	-52.3108	-60.7876	4	Kenkatha
188	Kenkatha	-24.671	-23.4743	-25.125	-24.8552	-26.4322	-30.5915	-32.4316	-52.1768	-49.7745	-54.1634	-62.1437	2	Gangatiri
189	Kenkatha	-25.7058	-26.9395	-24.9047	-23.9874	-24.4761	-31.7041	-32.0705	-50.7109	-48.1519	-53.7927	-59.9858	4	Kenkatha
190	Kenkatha	-26.9323	-25.0026	-27.8987	-25.7509	-26.8214	-33.5419	-34.6266	-51.6966	-51.8735	-55.2332	-61.2407	2	Gangatiri
191	Kenkatha	-22.2211	-22.0702	-21.0586	-21.5703	-21.7336	-26.0535	-29.7341	-51.801	-47.412	-52.3108	-60.7876	3	Kherigarh
192	Kenkatha	-22.565	-23.335	-23.1658	-23.7184	-25.0965	-31.3284	-31.3256	-52.4335	-51.134	-56.2018	-61.0019	1	Bachaur
193	Kenkatha	-27.0709	-28.4147	-27.8268	-25.837	-27.0359	-35.3379	-33.3509	-57.1646	-53.0647	-59.2173	-62.6476	4	Kenkatha
194	Kenkatha	-22.8274	-25.3161	-24.0832	-25.4431	-25.0541	-30.1069	-30.8408	-59.5928	-54.2141	-59.9662	-62.5846	1	Bachaur
195	Kenkatha	-28.5286	-26.7664	-25.8644	-25.4056	-25.8434	-32.55	-30.6461	-55.208	-50.7395	-57.0622	-61.5486	4	Kenkatha
196	Kenkatha	-27.8195	-29.6304	-27.7386	-28.0721	-27.4136	-31.1747	-32.3741	-53.8382	-50.3767	-55.2717	-60.9797	5	Ponwar
197	Ponwar	-26.3369	-28.139	-26.0355	-26.9752	-23.5464	-34.0001	-31.5783	-56.955	-51.9772	-58.556	-62.5615	5	Ponwar
198	Ponwar	-28.0053	-27.528	-29.1767	-27.1316	-28.7862	-33.6758	-34.6895	-49.4337	-45.7409	-50.3809	-61.857	4	Kenkatha
199	Ponwar	-28.4748	-28.0633	-26.2131	-26.9388	-26.9608	-28.7592	-30.941	-55.5142	-55.2932	-55.3883	-67.0515	3	Kherigarh
200	Ponwar	-30.0658	-29.125	-28.2769	-28.6669	-25.832	-34.5571	-34.372	-59.3936	-53.8381	-59.7521	-61.9372	5	Ponwar
201	Ponwar	-27.3673	-27.6097	-27.3434	-27.8109	-27.0505	-31.9253	-33.2861	-56.1801	-51.1531	-56.3681	-61.3263	5	Ponwar
202	Ponwar	-23.1556	-24.0544	-22.9402	-23.7207	-22.7823	-28.6127	-29.6123	-54.077	-48.7242	-54.1109	-59.4665	5	Ponwar
203	Ponwar	-25.2091	-24.1236	-24.8073	-27.164	-25.9298	-31.1684	-34.3358	-53.7353	-49.4556	-54.5321	-58.0531	2	Gangatiri
204	Ponwar	-25.5315	-25.4148	-24.5336	-24.0969	-23.9138	-28.0425	-30.7055	-52.9538	-47.9083	-53.4156	-59.3184	5	Ponwar
205	Ponwar	-25.4874	-27.3465	-27.8008	-27.8513	-24.8146	-32.3989	-31.3036	-55.9183	-50.6729	-56.1195	-59.7352	5	Ponwar
206	Ponwar	-25.1942	-25.4164	-25.9297	-25.2962	-23.2024	-31.0105	-32.152	-55.3218	-51.4802	-57.3485	-61.1545	5	Ponwar
207	Ponwar	-25.9855	-24.5457	-23.4212	-24.069	-24.5493	-29.8971	-30.5711	-53.5423	-52.6686	-56.9375	-62.3097	3	Kherigarh
208	Ponwar	-30.2561	-30.4676	-28.9688	-29.3884	-28.4672	-34.089	-34.9812	-58.05	-54.8444	-58.1771	-62.5971	5	Ponwar
209	Ponwar	-22.9021	-22.866	-21.613	-22.7366	-22.4203	-27.5944	-29.0583	-42.3302	-41.8525	-44.4464	-55.0043	3	Kherigarh
210	Ponwar	-29.0046	-27.3814	-29.3638	-27.3206	-27.0101	-34.5417	-33.0054	-53.0329	-52.7854	-56.0808	-64.0613	5	Ponwar
211	Ponwar	-28.2744	-26.6443	-26.172	-26.2046	-27.0787	-34.0442	-33.5993	-55.0576	-52.6081	-55.8665	-63.9191	3	Kherigarh
212	Ponwar	-26.7239	-27.7154	-25.6508	-24.0983	-24.7974	-34.3588	-31.0964	-53.6083	-52.3406	-55.1922	-62.4297	4	Kenkatha
213	Ponwar	-22.2583	-23.8083	-24.15	-23.1055	-22.5971	-25.4364	-26.2573	-43.3759	-42.6883	-46.4467	-48.5328	1	Bachaur
214	Ponwar	-25.2118	-25.6031	-25.9197	-25.1081	-25.3582	-32.0543	-33.3184	-56.296	-50.9377	-57.6505	-63.649	4	Kenkatha
215	Ponwar	-23.5214	-24.2398	-23.5298	-22.4708	-24.0728	-27.3183	-29.0222	-49.2295	-47.8461	-51.4392	-59.861	4	Kenkatha
216	Ponwar	-26.2381	-27.791	-29.118	-27.2252	-25.9624	-34.3728	-30.5999	-54.3803	-51.9965	-55.5887	-63.9309	5	Ponwar
217	Ponwar	-30.4549	-29.3542	-31.891	-29.0097	-27.9532	-33.6379	-33.585	-58.5446	-57.4609	-60.2171	-61.7426	5	Ponwar
218	Ponwar	-24.6655	-23.8204	-23.7668	-24.0334	-24.4683	-32.0896	-29.4668	-51.8999	-49.6941	-56.1697	-63.107	3	Kherigarh
219	Ponwar	-33.0175	-33.2566	-29.5962	-32.1468	-31.1719	-36.7206	-37.1254	-52.4983	-52.4764	-55.7292	-66.5316	3	Kherigarh
220	Ponwar	-27.8377	-25.2248	-24.207	-25.0636	-25.5465	-31.7386	-33.2858	-57.1897	-53.6424	-59.6236	-64.3844	3	Kherigarh
221	Ponwar	-26.709	-26.028	-28.2535	-24.7027	-26.1689	-32.7934	-28.6825	-55.2522	-49.4119	-54.6643	-61.393	4	Kenkatha
222	Ponwar	-26.6487	-26.6968	-25.2121	-25.545	-23.8209	-32.2731	-31.8641	-51.1987	-52.7252	-53.7288	-64.2118	5	Ponwar
223	Ponwar	-28.1784	-27.1857	-26.8938	-25.4512	-23.7404	-34.604	-34.4329	-56.6261	-52.0706	-58.5042	-62.5997	5	Ponwar
224	Ponwar	-33.5751	-34.3618	-35.2219	-33.4708	-31.7757	-37.4229	-37.793	-58.5014	-55.1736	-58.252	-66.6302	5	Ponwar
225	Ponwar	-25.4235	-26.2857	-24.6044	-25.574	-25.9693	-33.1371	-33.6123	-56.9403	-51.3778	-58.4392	-63.6717	3	Kherigarh
226	Ponwar	-30.4348	-30.3823	-32.2212	-29.7775	-28.6179	-35.2164	-32.3549	-53.32	-51.078	-54.7499	-64.4124	5	Ponwar
227	Ponwar	-29.5616	-29.7368	-28.794	-28.4912	-26.7115	-36.1812	-36.371	-55.3122	-52.7095	-55.2879	-62.0591	5	Ponwar
228	Ponwar	-29.6491	-28.8755	-28.7595	-27.7396	-27.9817	-33.8237	-30.911	-55.1132	-52.6114	-56.5532	-66.8217	4	Kenkatha
229	Ponwar	-30.2072	-30.1839	-29.897	-29.9197	-29.4966	-31.0347	-32.3216	-51.9914	-51.272	-53.7998	-61.1081	5	Ponwar
230	Ponwar	-27.5921	-26.1067	-26.2712	-24.5171	-25.722	-32.9052	-31.6536	-52.1792	-49.354	-54.2673	-64.0757	4	Kenkatha
231	Ponwar	-28.7268	-28.994	-26.294	-27.5638	-27.3325	-33.1439	-31.8282	-54.2502	-53.6515	-58.4428	-62.3778	3	Kherigarh
232	Ponwar	-28.8172	-27.3547	-26.6267	-28.0103	-28.1615	-33.0894	-32.7895	-57.7615	-56.1136	-57.7276	-63.8431	3	Kherigarh
233	Ponwar	-24.9837	-27.4892	-26.2491	-24.2886	-25.3176	-33.1554	-29.2726	-57.6644	-51.8038	-58.3443	-62.4093	4	Kenkatha
234	Ponwar	-29.2562	-26.475	-28.8217	-27.657	-30.0542	-31.8621	-35.8147	-55.4525	-56.3103	-59.1541	-61.4008	2	Gangatiri
235	Ponwar	-25.0651	-23.8788	-25.5117	-23.1284	-24.9056	-31.2597	-28.1643	-51.3187	-51.0816	-54.3031	-63.3667	4	Kenkatha
236	Shahabadi	-17.787	-16.515	-17.3838	-18.3613	-17.4159	-14.3355	-17.1128	-30.237	-30.5359	-32.8762	-42.574	6	Shahabadi
237	Shahabadi	-30.7292	-29.9045	-30.8169	-29.6819	-31.6635	-23.4258	-30.285	-45.8566	-42.8293	-46.3923	-54.8079	6	Shahabadi
238	Shahabadi	-25.9598	-24.5541	-25.6124	-25.3832	-25.141	-23.1187	-29.0576	-46.7151	-44.4464	-48.1595	-54.1264	6	Shahabadi
239	Shahabadi	-29.037	-29.047	-28.9403	-28.7157	-30.7379	-22.9541	-29.8977	-42.6517	-44.593	-47.7453	-56.0947	6	Shahabadi
240	Shahabadi	-31.3275	-31.5805	-30.6281	-30.1333	-31.1004	-25.0143	-28.8501	-52.2786	-50.1535	-56.3275	-59.9473	6	Shahabadi
241	Shahabadi	-36.9488	-37.0388	-38.44	-36.5499	-37.2975	-33.1658	-42.4726	-56.5103	-56.8668	-58.4475	-63.8218	6	Shahabadi
242	Shahabadi	-32.5073	-31.5681	-33.0643	-33.569	-34.0506	-25.4004	-32.3048	-49.0899	-52.5757	-54.1939	-66.1263	6	Shahabadi
243	Shahabadi	-37.8448	-40.1778	-38.6895	-40.1199	-42.3203	-32.5015	-40.5455	-55.1099	-55.6141	-58.9965	-65.7508	6	Shahabadi
244	Shahabadi	-26.1648	-27.6588	-28.2586	-27.8501	-28.151	-24.8954	-28.7875	-42.9997	-43.7993	-47.5964	-55.9991	6	Shahabadi
245	Shahabadi	-26.3971	-26.5154	-25.7343	-24.3668	-25.9107	-24.714	-26.6397	-49.3749	-49.1812	-52.6391	-57.6735	4	Kenkatha
246	Shahabadi	-37.6637	-38.9908	-38.9561	-39.0856	-38.4898	-31.5073	-38.4413	-53.6391	-53.9158	-57.5896	-60.2126	6	Shahabadi
247	Shahabadi	-32.1448	-33.239	-32.6189	-32.5342	-33.9657	-30.7536	-34.2468	-53.4768	-52.9172	-57.2511	-61.8827	6	Shahabadi
248	Shahabadi	-43.8577	-45.6895	-44.6787	-45.0511	-47.6562	-36.7511	-43.4645	-59.6633	-55.6639	-60.7888	-65.7486	6	Shahabadi
249	Shahabadi	-33.705	-34.0326	-34.7912	-34.7579	-32.3103	-25.7688	-31.7374	-50.7591	-50.3187	-54.8343	-59.38	6	Shahabadi
250	Shahabadi	-32.7446	-31.8963	-31.6421	-30.7599	-32.6287	-23.4476	-32.6799	-50.4218	-52.5987	-54.4251	-64.0337	6	Shahabadi
251	Shahabadi	-34.7674	-33.4222	-36.3505	-32.4755	-33.8182	-28.7835	-34.2864	-47.2186	-49.1132	-49.1673	-62.8152	6	Shahabadi
252	Shahabadi	-39.7951	-39.5816	-39.9233	-38.5367	-38.9954	-30.743	-39.9195	-51.3104	-50.6771	-53.4354	-61.2222	6	Shahabadi
253	Shahabadi	-31.8724	-33.0389	-33.8576	-35.2865	-35.8867	-24.9623	-32.1653	-53.3708	-52.8337	-58.7027	-62.2126	6	Shahabadi
254	Shahabadi	-32.6007	-33.4025	-32.383	-31.8422	-32.0262	-27.014	-34.3451	-52.7214	-54.3123	-60.875	-65.7028	6	Shahabadi
255	Shahabadi	-35.1154	-34.03	-33.4892	-35.5055	-34.1007	-29.643	-32.9368	-51.3801	-53.6661	-53.958	-63.5953	6	Shahabadi
256	Shahabadi	-32.9341	-33.3741	-34.0371	-35.0124	-34.6154	-31.72	-34.0863	-54.1166	-55.4011	-57.3058	-64.0624	6	Shahabadi
257	Shahabadi	-37.7743	-37.5249	-36.0255	-37.3635	-37.2883	-30.6884	-35.3329	-48.9547	-51.035	-51.5454	-64.8018	6	Shahabadi
258	Shahabadi	-35.0899	-34.7496	-38.1547	-34.6446	-35.4854	-27.7467	-35.1011	-51.4938	-51.9169	-54.9452	-63.9316	6	Shahabadi
259	Shahabadi	-34.6631	-33.5688	-34.0102	-32.928	-33.2848	-26.0229	-32.0483	-47.9291	-50.1288	-53.1435	-64.54	6	Shahabadi
260	Shahabadi	-37.4113	-37.9696	-38.7461	-37.9413	-37.7497	-30.6585	-38.0223	-54.3948	-50.8198	-56.724	-64.1884	6	Shahabadi
261	Shahabadi	-36.4198	-36.3333	-35.3811	-35.7085	-36.5134	-28.2965	-33.4895	-54.9803	-49.0175	-56.4354	-61.3977	6	Shahabadi
262	Shahabadi	-37.9494	-37.1488	-41.1976	-39.4238	-36.6415	-35.1963	-38.656	-58.445	-54.8676	-60.7768	-62.4725	6	Shahabadi
263	Shahabadi	-31.1001	-29.8189	-31.8951	-30.6754	-30.5479	-24.3281	-28.2289	-49.8468	-50.6019	-52.6806	-61.1226	6	Shahabadi
264	Shahabadi	-34.3957	-34.0235	-34.6711	-34.5785	-35.0392	-25.8846	-34.9345	-51.526	-51.0132	-54.243	-62.668	6	Shahabadi
265	Shahabadi	-35.478	-37.482	-36.6998	-37.5183	-35.9937	-31.5058	-35.0192	-57.9797	-54.1232	-59.1649	-60.8056	6	Shahabadi
266	Shahabadi	-39.4479	-42.0219	-41.2073	-40.0957	-40.4549	-32.2628	-37.7426	-54.415	-55.4179	-56.4324	-66.6119	6	Shahabadi
267	Shahabadi	-32.1903	-35.5855	-33.3686	-33.1013	-34.9929	-27.4544	-30.2409	-54.7882	-51.3793	-57.8717	-62.4043	6	Shahabadi
268	Shahabadi	-38.9132	-36.5929	-37.585	-37.0229	-35.3134	-29.933	-38.7278	-53.9503	-54.2439	-58.7823	-66.3962	6	Shahabadi
269	Shahabadi	-39.1238	-37.8999	-38.4894	-37.2898	-37.1079	-31.7684	-37.8197	-50.3072	-51.1597	-53.7953	-61.9753	6	Shahabadi
270	Shahabadi	-33.5763	-32.8777	-32.5522	-33.3153	-33.0057	-24.9207	-33.2898	-47.898	-48.7133	-52.7192	-62.0893	6	Shahabadi
271	Shahabadi	-32.1776	-33.2828	-33.2845	-33.2489	-32.5495	-25.7973	-32.7763	-53.1823	-50.3462	-57.6848	-60.4581	6	Shahabadi
272	Shahabadi	-30.3019	-30.5166	-31.4533	-30.3068	-30.1088	-22.5766	-28.1126	-45.72	-47.7217	-51.1104	-58.8362	6	Shahabadi
273	Shahabadi	-33.23	-32.2878	-30.7332	-32.5012	-32.0795	-27.9341	-34.5362	-54.5051	-53.8911	-58.2126	-61.0061	6	Shahabadi
274	Shahabadi	-36.109	-35.4718	-34.7898	-35.4447	-34.1127	-26.3354	-37.3744	-51.3537	-50.5308	-56.0484	-64.3025	6	Shahabadi
275	Shahabadi	-37.5573	-36.2995	-37.6136	-37.2752	-35.722	-33.8278	-35.72	-57.1825	-54.3386	-58.3053	-59.4953	6	Shahabadi
276	Shahabadi	-31.3834	-31.5727	-29.7944	-29.977	-29.6277	-25.9288	-27.6531	-42.5242	-43.21	-46.5731	-50.6897	6	Shahabadi
277	Shahabadi	-30.342	-28.4832	-29.5825	-28.8475	-31.2977	-27.5494	-32.1107	-54.736	-52.4152	-59.8708	-59.2263	6	Shahabadi
278	Shahabadi	-31.1207	-29.8079	-31.587	-30.7564	-31.123	-29.1384	-30.0974	-53.9567	-51.7924	-54.6848	-61.1074	6	Shahabadi
279	Shahabadi	-25.8258	-24.3518	-25.3571	-23.3376	-24.409	-21.5889	-23.2099	-38.8085	-39.9386	-42.3471	-50.676	6	Shahabadi
280	Shahabadi	-39.8053	-39.8011	-38.4445	-38.8135	-39.5815	-31.8496	-40.729	-52.2537	-53.3069	-56.0387	-62.7433	6	Shahabadi
281	Shahabadi	-34.0783	-33.4254	-33.896	-33.3959	-32.512	-29.0872	-33.0654	-52.1801	-48.0655	-55.2864	-62.7466	6	Shahabadi
282	Shahabadi	-37.5717	-35.6631	-35.838	-36.0373	-36.4296	-27.8013	-35.4787	-44.2907	-45.4308	-47.452	-55.8182	6	Shahabadi
283	Shahabadi	-23.0328	-21.9745	-22.6183	-22.5821	-21.2621	-19.7269	-21.2356	-38.5197	-39.1939	-42.8467	-51.7431	6	Shahabadi
284	Purnea	-21.5001	-21.7946	-21.2703	-21.2653	-21.8725	-22.0338	-20.3148	-35.4993	-32.1816	-34.8324	-35.6	7	Purnea
285	Purnea	-18.0197	-17.2648	-17.431	-16.9666	-16.8184	-16.8868	-14.5367	-27.7778	-25.0188	-29.7123	-34.0462	7	Purnea
286	Purnea	-28.9764	-28.5746	-29.9806	-27.8992	-30.8512	-29.3072	-21.0109	-38.0985	-35.7147	-38.9799	-45.2179	7	Purnea
287	Purnea	-31.8069	-33.5842	-30.1476	-31.1925	-32.284	-32.9808	-27.7815	-53.2131	-49.0076	-52.4589	-57.5166	7	Purnea
288	Purnea	-26.2636	-26.2	-25.1027	-26.0454	-25.0307	-27.3742	-22.3375	-38.9637	-36.8376	-40.2388	-43.6234	7	Purnea
289	Purnea	-21.1937	-22.6301	-20.9121	-19.803	-20.7078	-22.9832	-17.7321	-38.949	-35.8518	-40.7066	-45.3583	7	Purnea
290	Purnea	-35.9982	-37.0167	-37.9733	-35.9461	-36.403	-35.049	-27.25	-53.8373	-54.9198	-56.1005	-63.0973	7	Purnea
291	Purnea	-29.7661	-28.8408	-28.607	-27.8455	-28.2024	-31.5348	-22.372	-37.9298	-39.1112	-38.4366	-40.5486	7	Purnea
292	Purnea	-15.0195	-15.2787	-15.555	-15.5029	-15.7609	-15.133	-12.4411	-27.4523	-25.9861	-30.3171	-33.9364	7	Purnea
293	Purnea	-24.0856	-25.2618	-23.271	-23.424	-22.8045	-20.7736	-16.8682	-34.8615	-33.0805	-36.8473	-44.8835	7	Purnea
294	Purnea	-23.0547	-22.8764	-24.3475	-23.5935	-23.2556	-25.9818	-19.9387	-36.053	-33.1335	-37.427	-45.8999	7	Purnea
295	Purnea	-19.0658	-17.7878	-19.3619	-18.318	-20.6412	-22.0379	-19.2295	-41.5975	-40.0618	-43.5039	-49.699	2	Gangatiri
296	Purnea	-33.7659	-32.9563	-34.4812	-34.4802	-35.8106	-34.5773	-24.6013	-53.3008	-50.1119	-55.643	-61.4647	7	Purnea
297	Purnea	-31.3792	-31.4458	-31.2215	-32.0393	-33.853	-33.7553	-28.9151	-59.8575	-57.6846	-64.8063	-62.5683	7	Purnea
298	Purnea	-23.7102	-22.6473	-22.1157	-23.0301	-21.9994	-25.0894	-15.4903	-38.0248	-36.2403	-38.2118	-45.6528	7	Purnea
299	Purnea	-33.2189	-32.0904	-32.5226	-34.1962	-34.7244	-32.8402	-32.8813	-38.1002	-39.0843	-38.0751	-45.9566	2	Gangatiri
300	Purnea	-25.1063	-24.6877	-25.6125	-25.5486	-24.8078	-26.2001	-18.2371	-38.4199	-35.4659	-40.7264	-44.1794	7	Purnea
301	Purnea	-31.0908	-31.8729	-31.4086	-31.9369	-30.8817	-32.2333	-25.762	-54.637	-52.9119	-58.8085	-60.806	7	Purnea
302	Purnea	-29.6814	-31.4542	-29.439	-30.643	-28.9545	-30.3687	-24.2496	-50.4082	-48.4391	-51.1606	-62.1513	7	Purnea
303	Purnea	-20.0218	-19.5998	-19.5168	-19.6413	-21.4349	-19.829	-18.2019	-23.8695	-26.1076	-27.606	-38.9186	7	Purnea
304	Purnea	-28.1464	-28.7336	-27.9707	-29.8839	-28.0132	-30.8173	-21.9982	-50.2218	-51.9719	-53.2468	-60.9572	7	Purnea
305	Purnea	-15.8129	-15.4581	-15.3872	-15.1407	-14.9358	-16.5212	-14.0513	-24.1863	-25.1288	-26.7584	-37.8691	7	Purnea
306	Purnea	-29.7916	-29.5359	-28.0882	-29.0815	-29.2367	-29.1548	-24.6889	-51.8485	-46.7155	-52.9866	-60.9671	7	Purnea
307	Purnea	-28.6938	-29.3632	-29.2379	-29.7252	-29.6249	-30.1937	-25.017	-35.787	-37.8377	-40.9693	-50.1568	7	Purnea
308	Purnea	-30.8975	-30.8006	-30.1309	-31.1836	-29.8654	-28.9734	-24.4709	-48.2348	-50.1392	-51.4813	-59.8728	7	Purnea
309	Purnea	-21.1362	-21.0341	-20.3957	-20.9522	-21.7773	-20.7468	-15.3931	-34.2891	-31.6599	-35.6919	-43.5758	7	Purnea
310	Purnea	-37.0078	-39.2073	-38.1911	-37.3942	-35.1678	-35.9363	-26.5217	-55.7243	-50.1301	-56.7679	-61.7441	7	Purnea
311	Purnea	-34.5727	-33.6403	-33.675	-33.4438	-33.538	-32.7442	-22.0242	-51.419	-46.3079	-51.3756	-48.8235	7	Purnea
312	Purnea	-38.9601	-37.8761	-37.9303	-38.1417	-36.6775	-36.2005	-28.8801	-55.0751	-51.0589	-58.1622	-55.6616	7	Purnea
313	Purnea	-37.3156	-37.4782	-38.9546	-36.8022	-34.9087	-35.2478	-26.8948	-51.324	-49.5922	-53.9816	-59.8168	7	Purnea
314	Purnea	-29.487	-29.7188	-31.4203	-29.0576	-29.2503	-29.4975	-23.2307	-52.5598	-49.2753	-55.94	-58.7776	7	Purnea
315	Purnea	-19.4373	-18.2083	-18.4209	-17.9374	-17.8073	-18.6413	-15.8006	-29.9015	-27.7202	-32.9223	-32.8899	7	Purnea
316	Purnea	-15.5114	-15.5213	-14.1797	-15.6231	-13.8053	-17.7955	-12.7037	-25.3726	-25.853	-28.5156	-35.1831	7	Purnea
317	Purnea	-23.6618	-21.7141	-23.426	-22.7336	-23.0686	-19.3625	-19.9126	-26.7345	-28.5957	-28.8535	-36.3121	6	Shahabadi
318	Purnea	-7.56081	-8.07804	-8.40726	-8.28547	-7.81711	-8.17234	-7.28871	-11.7627	-12.4655	-11.7186	-14.301	7	Purnea
319	Purnea	-28.1351	-30.151	-28.8599	-29.5988	-29.0984	-29.7963	-23.7681	-44.1359	-42.3501	-46.1916	-57.6695	7	Purnea
320	Purnea	-37.9627	-35.6372	-35.3423	-35.9506	-34.8079	-37.476	-27.9545	-56.6498	-55.5794	-59.5301	-63.3685	7	Purnea
321	Purnea	-23.7697	-24.3445	-23.1861	-22.2515	-22.6965	-23.857	-19.2638	-31.2706	-33.3185	-36.7931	-48.1297	7	Purnea
322	Purnea	-34.3727	-36.5778	-35.9054	-35.8795	-37.4297	-34.2154	-26.0056	-55.1893	-52.0504	-58.2195	-62.6138	7	Purnea
323	Purnea	-24.4075	-23.7494	-23.9452	-23.5109	-25.121	-22.3672	-19.3888	-34.9917	-36.9696	-40.5356	-46.3122	7	Purnea
324	Purnea	-23.4699	-24.237	-24.4309	-24.243	-25.6539	-23.8762	-21.9754	-36.2018	-37.5296	-39.5196	-48.1765	7	Purnea
325	Purnea	-20.924	-20.0345	-20.5564	-22.1863	-21.7004	-21.1482	-20.7452	-33.6981	-30.8615	-34.6921	-37.0908	2	Gangatiri
326	Purnea	-32.4087	-33.7135	-32.4261	-31.8962	-32.9716	-34.799	-25.5825	-54.4268	-49.4609	-57.2144	-58.0175	7	Purnea
327	Purnea	-15.4826	-15.2127	-16.0082	-14.6055	-15.8066	-14.1353	-15.7081	-25.1123	-24.1679	-27.3766	-33.9882	6	Shahabadi
328	Purnea	-12.9804	-12.6404	-12.8141	-12.8623	-12.8527	-14.9756	-12.7108	-28.0507	-25.3873	-30.2879	-32.0549	2	Gangatiri
329	Purnea	-26.7875	-25.9949	-26.7803	-26.6843	-26.3569	-26.6789	-21.0078	-38.8834	-35.1496	-40.5455	-45.9179	7	Purnea
330	Purnea	-42.8427	-42.301	-40.0322	-39.3891	-42.2765	-40.3113	-31.871	-54.53	-50.5643	-58.0512	-65.0732	7	Purnea
331	Mewati	-52.2773	-53.4547	-51.1846	-51.8722	-52.3854	-51.7968	-49.5692	-24.2211	-32.3189	-30.9525	-57.1504	8	Mewati
332	Mewati	-53.7951	-54.2007	-53.0053	-52.6429	-54.1437	-50.1926	-51.9901	-23.8587	-29.8031	-31.3736	-57.7564	8	Mewati
333	Mewati	-46.3862	-47.3375	-46.9104	-46.7449	-46.4207	-44.0517	-44.7671	-20.3418	-23.3972	-29.2627	-48.4151	8	Mewati
334	Mewati	-50.3327	-51.0071	-50.9323	-51.2785	-52.1756	-50.9852	-51.8143	-19.6914	-28.1382	-27.217	-53.8476	8	Mewati
335	Mewati	-50.7148	-51.9769	-49.7304	-49.6454	-51.5076	-46.0489	-50.2874	-20.7776	-29.6191	-32.4018	-49.5157	8	Mewati
336	Mewati	-38.4077	-39.3694	-37.5504	-37.929	-38.491	-38.2358	-38.6544	-17.0963	-23.9422	-20.1147	-40.4582	8	Mewati
337	Mewati	-44.8495	-44.5226	-45.7686	-45.9214	-44.8391	-46.6429	-45.28	-20.8546	-28.4722	-28.4994	-46.9814	8	Mewati
338	Mewati	-50.2871	-49.5397	-49.9729	-48.153	-49.3158	-44.4171	-46.2402	-23.9316	-31.9161	-29.513	-50.2438	8	Mewati
339	Mewati	-50.6238	-49.0853	-49.7227	-48.0832	-49.7739	-48.9522	-49.2804	-19.9675	-25.9157	-30.119	-53.1514	8	Mewati
340	Mewati	-49.1607	-49.0987	-48.226	-47.2128	-48.9615	-47.1872	-47.5043	-19.6479	-26.7277	-28.9644	-53.5076	8	Mewati
341	Mewati	-51.2202	-50.4972	-50.8757	-51.3131	-50.9814	-48.0231	-48.4838	-26.4745	-32.2018	-34.3628	-59.0683	8	Mewati
342	Mewati	-50.3342	-50.7707	-49.5483	-49.184	-49.7836	-48.9862	-48.1342	-26.0539	-27.9096	-30.9671	-48.1155	8	Mewati
343	Mewati	-45.4691	-45.8832	-45.0455	-43.9429	-45.3976	-46.3604	-47.0879	-13.9263	-21.2488	-22.0532	-50.163	8	Mewati
344	Mewati	-49.0051	-48.2898	-49.3707	-47.1538	-49.4831	-47.1825	-47.5006	-21.3977	-26.9491	-28.6651	-49.6323	8	Mewati
345	Mewati	-46.9719	-46.6213	-46.984	-46.9178	-47.6402	-46.3358	-44.9776	-21.7398	-25.4363	-27.4733	-48.1196	8	Mewati
346	Mewati	-49.0352	-49.4329	-49.8699	-50.3732	-49.8861	-47.4307	-46.7063	-22.7752	-27.7079	-27.7015	-51.5503	8	Mewati
347	Mewati	-52.1414	-52.1514	-51.8305	-50.321	-50.6963	-49.0633	-51.127	-20.234	-27.5558	-28.6221	-49.0869	8	Mewati
348	Mewati	-47.4762	-48.8483	-46.9586	-46.3462	-48.039	-43.8919	-45.4865	-17.3954	-25.585	-27.1233	-52.654	8	Mewati
349	Mewati	-51.6262	-51.1566	-49.9544	-50.7737	-51.7532	-50.3559	-50.0656	-21.4016	-29.6071	-32.1592	-53.0727	8	Mewati
350	Mewati	-53.1833	-51.7647	-51.7406	-51.0804	-50.8517	-48.2382	-51.0978	-27.6278	-31.5783	-35.2181	-51.5931	8	Mewati
351	Mewati	-49.4374	-48.9524	-50.3206	-49.2701	-50.1171	-46.4221	-46.5638	-19.2738	-27.4244	-26.8347	-53.6856	8	Mewati
352	Mewati	-49.9891	-49.2232	-49.8777	-49.3833	-49.1498	-49.7521	-49.1409	-23.4657	-26.7646	-33.736	-48.3914	8	Mewati
353	Mewati	-53.648	-54.3944	-53.4112	-52.1853	-53.1522	-49.2541	-50.993	-28.8893	-37.4887	-36.1789	-51.0858	8	Mewati
354	Mewati	-45.6891	-45.3913	-44.1473	-44.5056	-45.0263	-45.1468	-43.6037	-28.1064	-30.968	-33.6241	-46.5075	8	Mewati
355	Mewati	-48.443	-47.944	-48.1473	-46.6348	-47.5981	-44.3832	-45.485	-24.7234	-30.9327	-34.4624	-46.8896	8	Mewati
356	Mewati	-57.0169	-56.1012	-56.1544	-54.0313	-56.515	-53.1357	-57.1789	-32.5095	-38.3253	-38.9736	-57.6698	8	Mewati
357	Mewati	-49.5673	-50.0445	-51.3348	-49.5889	-50.3986	-46.1564	-48.104	-21.316	-27.4073	-29.8899	-46.949	8	Mewati
358	Mewati	-55.3214	-53.7042	-53.9512	-54.8372	-55.6629	-54.3686	-53.5241	-23.6057	-32.0074	-33.3814	-59.0519	8	Mewati
359	Mewati	-53.5169	-52.2685	-52.3827	-51.4731	-52.5881	-47.95	-50.8072	-20.7885	-28.4015	-28.6129	-46.9258	8	Mewati
360	Mewati	-48.6725	-46.8394	-46.4254	-45.0266	-47.9895	-47.894	-47.2209	-22.7028	-31.9548	-32.3853	-45.2854	8	Mewati
361	Mewati	-45.4593	-45.3409	-46.4921	-46.3065	-45.0475	-42.865	-42.8729	-25.2665	-28.5293	-28.8197	-51.9958	8	Mewati
362	Mewati	-44.5963	-44.6888	-43.8126	-42.7992	-43.182	-40.716	-40.6364	-18.4378	-23.0921	-24.4585	-45.2722	8	Mewati
363	Mewati	-47.3787	-46.3505	-45.9933	-45.291	-45.8925	-45.568	-47.342	-20.6536	-26.0414	-23.7909	-48.0427	8	Mewati
364	Mewati	-42.9313	-44.7471	-43.0426	-43.0925	-43.5692	-40.8386	-41.4908	-20.4073	-23.6233	-20.6554	-43.4781	8	Mewati
365	Mewati	-51.1099	-49.5115	-48.9375	-48.0792	-50.4881	-48.9202	-51.0192	-26.579	-32.1352	-32.5943	-51.0274	8	Mewati
366	Mewati	-48.776	-47.4098	-47.0093	-47.2509	-48.1485	-47.3518	-47.9268	-17.6348	-26.4991	-26.2636	-51.5998	8	Mewati
367	Mewati	-51.3961	-49.6042	-50.997	-49.2815	-50.8333	-45.0426	-49.6449	-21.4674	-30.852	-32.9608	-46.7657	8	Mewati
368	Mewati	-48.2343	-49.3773	-47.5872	-48.7032	-48.6936	-48.2282	-46.5196	-23.7854	-28.3181	-29.4704	-48.362	8	Mewati
369	Mewati	-54.6231	-53.7477	-53.2153	-52.953	-53.984	-52.8782	-55.4865	-26.5307	-31.5447	-36.1939	-50.8679	8	Mewati
370	Mewati	-51.992	-50.2545	-50.0582	-50.8284	-49.9152	-49.1133	-49.7497	-20.6278	-29.9578	-25.9191	-50.1796	8	Mewati
371	Mewati	-47.2845	-46.4029	-46.5777	-46.1763	-46.6254	-45.5003	-46.9379	-17.6975	-23.5968	-20.732	-43.8282	8	Mewati
372	Mewati	-49.54	-48.981	-49.1175	-48.6407	-49.9553	-46.8766	-47.1357	-18.5484	-26.9666	-27.56	-49.7599	8	Mewati
373	Mewati	-48.2111	-48.0269	-47.8061	-46.6154	-47.873	-45.1161	-45.7814	-18.3604	-23.6996	-22.8606	-47.8694	8	Mewati
374	Mewati	-52.351	-52.5229	-51.6558	-51.7624	-52.5515	-48.7306	-49.2889	-25.862	-33.3012	-34.3355	-53.6367	8	Mewati
375	Mewati	-44.4522	-43.8269	-44.3105	-44.8284	-43.9041	-44.21	-43.8348	-19.1776	-25.0783	-23.1772	-45.4642	8	Mewati
376	Mewati	-49.0157	-50.1274	-48.423	-48.0099	-49.1868	-50.074	-48.2557	-23.2642	-28.1322	-27.5553	-53.4502	8	Mewati
377	Mewati	-49.8325	-48.9041	-48.8758	-48.4001	-48.2457	-48.3373	-48.9026	-22.0274	-30.8075	-32.0165	-50.2621	8	Mewati
378	Mewati	-35.2441	-35.3956	-35.4079	-35.3356	-35.946	-38.0189	-35.2056	-17.4386	-21.1663	-23.5936	-43.1349	8	Mewati
379	Gaolao	-41.7387	-41.0856	-40.5753	-39.6116	-40.4502	-36.8103	-37.8358	-23.7976	-18.1926	-23.2324	-36.7037	9	Gaolao
380	Gaolao	-47.4323	-47.1525	-47.9769	-47.4943	-48.016	-47.2735	-47.7689	-32.6933	-26.3094	-33.3017	-45.7328	9	Gaolao
381	Gaolao	-51.527	-52.0259	-50.5238	-51.3739	-51.9069	-47.5353	-48.4598	-30.7698	-27.5917	-32.8635	-47.1238	9	Gaolao
382	Gaolao	-41.1948	-41.3774	-41.5702	-41.4667	-42.5671	-43.164	-42.3457	-31.7823	-25.4715	-36.2779	-38.1046	9	Gaolao
383	Gaolao	-52.6943	-51.8783	-52.2259	-52.3972	-52.0918	-51.517	-49.5385	-34.8339	-26.2865	-36.8012	-49.7879	9	Gaolao
384	Gaolao	-58.6631	-57.5623	-58.7611	-57.5638	-58.3804	-55.9276	-55.7579	-42.8179	-26.9304	-43.4487	-53.3056	9	Gaolao
385	Gaolao	-34.7797	-34.5386	-34.3649	-33.1193	-33.2101	-29.0006	-31.6709	-18.6028	-13.678	-18.3858	-32.1439	9	Gaolao
386	Gaolao	-41.9936	-41.7042	-42.3778	-41.7601	-41.9212	-40.3376	-40.628	-24.2293	-21.117	-29.6407	-37.3223	9	Gaolao
387	Gaolao	-47.0779	-48.1137	-47.7795	-47.4669	-48.4457	-45.832	-47.0106	-30.6024	-25.214	-32.0901	-49.9769	9	Gaolao
388	Gaolao	-40.3291	-42.3079	-39.8499	-41.6767	-41.051	-36.288	-37.6829	-28.8368	-22.7635	-28.5908	-38.5366	9	Gaolao
389	Gaolao	-41.1327	-41.9772	-40.1102	-39.7093	-40.2089	-37.6956	-37.5781	-23.951	-20.1751	-25.6079	-38.2983	9	Gaolao
390	Gaolao	-23.6578	-23.8914	-23.6429	-23.2601	-23.6091	-21.3522	-20.8036	-20.2136	-10.9518	-17.5334	-20.6505	9	Gaolao
391	Gaolao	-41.7518	-41.9059	-40.3412	-39.6901	-40.8346	-43.27	-42.0146	-25.5184	-19.5718	-25.8002	-40.5018	9	Gaolao
392	Gaolao	-47.6929	-49.2511	-48.5438	-47.6491	-47.4924	-46.7671	-43.8466	-37.4663	-23.9748	-37.2108	-45.2673	9	Gaolao
393	Gaolao	-38.3713	-38.9439	-38.8686	-39.1881	-37.6968	-36.0714	-36.9379	-25.4814	-15.6233	-26.1104	-33.8779	9	Gaolao
394	Gaolao	-21.3421	-21.4744	-21.8522	-20.4191	-21.0976	-20.3965	-21.7258	-11.8687	-10.3965	-16.9423	-18.6934	9	Gaolao
395	Gaolao	-54.4216	-53.7185	-54.7988	-54.0362	-53.8362	-51.2568	-52.6367	-38.3587	-27.3436	-39.2345	-51.8808	9	Gaolao
396	Gaolao	-48.2289	-48.9732	-49.2265	-49.3561	-48.2067	-48.4878	-47.5988	-35.0328	-24.7262	-37.1275	-49.8156	9	Gaolao
397	Gaolao	-56.1901	-54.1811	-54.5566	-54.39	-54.7399	-51.9677	-51.6877	-38.4749	-25.4452	-40.3627	-52.6872	9	Gaolao
398	Gaolao	-23.7791	-23.9537	-24.1869	-24.9301	-23.8193	-21.6407	-22.3435	-18.5696	-14.4559	-20.0855	-23.07	9	Gaolao
399	Gaolao	-44.9933	-45.8871	-45.6541	-44.9092	-46.1894	-47.2505	-44.0433	-39.594	-25.7856	-37.674	-42.6594	9	Gaolao
400	Gaolao	-57.956	-56.5401	-56.263	-55.7891	-56.3977	-52.9927	-56.9943	-33.2146	-32.5159	-38.35	-54.4004	9	Gaolao
401	Gaolao	-41.0451	-40.7089	-39.9319	-41.2097	-41.4726	-42.1338	-38.7433	-29.335	-19.8539	-27.6833	-38.8909	9	Gaolao
402	Gaolao	-45.8446	-44.1474	-44.4285	-45.1294	-44.5807	-43.1593	-42.569	-33.852	-23.2695	-30.6197	-39.0387	9	Gaolao
403	Gaolao	-45.5798	-44.3126	-45.9401	-45.4331	-46.2668	-46.9582	-48.6226	-30.892	-24.2618	-32.725	-45.4033	9	Gaolao
404	Gaolao	-44.3553	-46.7531	-46.1827	-45.9676	-46.4923	-45.4365	-46.3817	-33.7467	-27.8242	-32.1342	-44.4617	9	Gaolao
405	Gaolao	-54.3446	-53.668	-53.118	-52.9441	-53.8269	-52.9223	-51.0425	-39.5278	-26.8139	-42.2767	-51.5973	9	Gaolao
406	Gaolao	-44.1757	-44.4356	-44.314	-43.6063	-44.0855	-40.364	-40.7277	-30.2809	-24.3193	-31.0456	-48.0078	9	Gaolao
407	Gaolao	-50.7938	-50.7158	-49.6911	-49.6694	-48.9451	-47.5886	-46.6782	-39.1615	-25.8743	-31.9465	-49.1971	9	Gaolao
408	Gaolao	-47.0843	-48.8373	-47.9329	-47.8765	-47.9957	-49.7599	-46.3262	-32.4508	-21.3066	-34.6428	-50.9269	9	Gaolao
409	Gaolao	-24.9591	-24.4782	-24.1753	-23.4731	-24.2691	-23.4494	-25.0328	-16.0153	-11.6855	-20.6455	-19.5684	9	Gaolao
410	Gaolao	-44.2645	-42.78	-42.8756	-41.4819	-43.8889	-40.4461	-41.5151	-24.4408	-20.0219	-27.6933	-41.2462	9	Gaolao
411	Gaolao	-36.3722	-35.5687	-36.8137	-36.2665	-35.8519	-34.2039	-33.5936	-25.1478	-20.3109	-23.9436	-32.1803	9	Gaolao
412	Gaolao	-37.454	-38.2803	-37.5667	-37.5082	-37.6225	-34.0983	-33.5654	-27.8829	-16.4827	-23.9517	-38.3709	9	Gaolao
413	Gaolao	-52.4407	-53.0038	-50.9589	-50.7753	-51.6898	-49.2001	-49.9669	-36.6404	-23.8697	-34.9349	-54.4953	9	Gaolao
414	Gaolao	-30.9373	-31.9989	-33.0087	-31.6216	-32.1419	-35.1113	-31.8745	-20.0397	-15.1354	-20.1314	-32.4282	9	Gaolao
415	Gaolao	-52.5781	-52.3165	-51.4357	-51.9608	-51.4503	-52.7684	-49.5799	-45.0598	-30.3609	-43.801	-51.2766	9	Gaolao
416	Gaolao	-56.7359	-57.4541	-57.2294	-56.0486	-56.8732	-53.5504	-54.1611	-34.9896	-24.9907	-36.6169	-54.344	9	Gaolao
417	Gaolao	-48.4058	-49.0359	-47.0245	-48.8943	-47.99	-45.1933	-44.8435	-30.2671	-21.9386	-34.2011	-43.9118	9	Gaolao
418	Gaolao	-54.9666	-55.4531	-55.1108	-54.7041	-56.0108	-57.7282	-56.89	-40.5513	-33.3899	-43.9471	-52.5641	9	Gaolao
419	Gaolao	-37.8299	-38.0049	-38.5108	-38.8114	-38.5192	-35.6671	-36.5251	-23.0145	-16.1503	-23.5621	-36.7212	9	Gaolao
420	Gaolao	-53.3699	-53.1803	-51.6646	-53.2172	-53.2702	-49.8633	-50.5336	-34.3695	-27.0504	-38.5676	-49.6619	9	Gaolao
421	Gaolao	-49.9841	-47.9323	-48.5997	-49.6495	-48.7653	-47.9649	-48.1132	-40.8245	-31.1765	-42.3449	-46.8308	9	Gaolao
422	Gaolao	-55.451	-55.7349	-56.9089	-55.4992	-56.7321	-53.9437	-52.9347	-40.61	-24.6639	-39.3786	-48.2564	9	Gaolao
423	Gaolao	-53.0968	-52.7242	-49.9382	-51.9042	-51.5251	-51.7784	-49.839	-34.6303	-29.7033	-34.4313	-48.6416	9	Gaolao
424	Gaolao	-50.4566	-50.5244	-49.7593	-47.7036	-49.8785	-44.3897	-47.757	-30.5785	-25.4939	-32.3953	-46.3158	9	Gaolao
425	Gaolao	-40.7793	-41.0771	-40.6683	-41.6623	-40.6098	-39.8917	-39.551	-26.6042	-23.9382	-27.8472	-38.247	9	Gaolao
426	Gaolao	-50.257	-49.6629	-50.5463	-51.0319	-50.1518	-48.5559	-45.991	-38.1003	-27.4515	-36.7084	-46.763	9	Gaolao
427	Hariana	-47.1809	-49.328	-47.6836	-46.1108	-47.9906	-49.0353	-48.4655	-33.5188	-29.4844	-22.9183	-47.4173	10	Hariana
428	Hariana	-51.6703	-50.4145	-50.9225	-48.8199	-50.5044	-49.3558	-50.6229	-25.6035	-26.1158	-24.2199	-49.2506	10	Hariana
429	Hariana	-37.6019	-38.0394	-39.7486	-37.3529	-37.8743	-36.7275	-38.2878	-22.4017	-22.2843	-16.7352	-38.3671	10	Hariana
430	Hariana	-42.4716	-42.2649	-42.2866	-41.622	-42.2888	-39.4689	-40.9609	-23.6313	-23.004	-16.5425	-41.7738	10	Hariana
431	Hariana	-42.6256	-44.1851	-44.1483	-42.854	-43.6497	-40.8503	-39.9272	-25.083	-25.1655	-15.4426	-43.5195	10	Hariana
432	Hariana	-32.847	-34.104	-34.4563	-32.6773	-33.0847	-34.0785	-34.7222	-18.2943	-20.1481	-13.4593	-34.3672	10	Hariana
433	Hariana	-39.2956	-40.334	-39.7874	-40.0253	-39.8678	-42.6837	-39.8955	-21.0868	-21.7516	-15.5822	-44.1919	10	Hariana
434	Hariana	-25.2221	-26.2002	-26.7865	-26.342	-26.2076	-28.1376	-25.6402	-14.6006	-15.4776	-8.55451	-25.1786	10	Hariana
435	Hariana	-43.6793	-45.8283	-45.2944	-43.6358	-45.6021	-45.4035	-44.4259	-28.7873	-27.2615	-20.5832	-47.2046	10	Hariana
436	Hariana	-45.4672	-46.9532	-46.8794	-45.4824	-47.1328	-46.243	-44.3985	-25.9608	-25.629	-21.7723	-50.7606	10	Hariana
437	Hariana	-40.9297	-41.2449	-42.0583	-40.39	-41.5461	-40.0692	-39.3166	-23.4438	-21.9259	-18.5202	-44.65	10	Hariana
438	Hariana	-36.1964	-36.3994	-36.9286	-36.8444	-36.1683	-37.1718	-35.7907	-24.8855	-22.3539	-16.9087	-38.026	10	Hariana
439	Hariana	-44.0095	-44.5537	-44.8192	-43.6895	-44.4057	-39.292	-42.6828	-28.9624	-28.3435	-22.1612	-40.4752	10	Hariana
440	Hariana	-39.601	-39.7957	-39.544	-38.1564	-39.9425	-41.0843	-39.4653	-17.3201	-22.46	-14.4149	-39.0872	10	Hariana
441	Hariana	-44.5778	-44.6911	-44.6974	-42.8222	-44.6232	-44.2607	-44.0356	-23.65	-22.12	-17.6604	-47.6546	10	Hariana
442	Hariana	-37.7313	-38.3381	-38.1144	-37.3962	-37.8631	-39.3464	-38.7732	-18.1881	-22.8737	-15.3083	-38.2467	10	Hariana
443	Hariana	-40.4107	-40.1511	-41.3095	-40.7817	-41.08	-42.1404	-41.0451	-23.7997	-26.2073	-23.4205	-45.2205	10	Hariana
444	Hariana	-39.8655	-40.1372	-40.457	-39.4661	-40.0463	-38.0011	-38.6533	-21.7547	-23.7125	-14.1204	-42.0867	10	Hariana
445	Hariana	-45.4203	-43.8032	-44.9182	-43.3996	-43.4783	-40.0398	-42.7057	-31.0645	-27.7747	-21.7069	-41.4461	10	Hariana
446	Hariana	-41.7702	-41.5969	-40.052	-39.8399	-40.9179	-40.5015	-40.9809	-24.7843	-26.7888	-18.226	-44.5298	10	Hariana
447	Hariana	-45.7111	-42.7154	-43.9768	-43.978	-43.0275	-42.0044	-42.2786	-26.9274	-25.299	-18.4441	-41.019	10	Hariana
448	Hariana	-41.8517	-43.1195	-42.8796	-43.58	-43.1464	-44.4396	-43.5002	-28.482	-27.4754	-19.5945	-46.315	10	Hariana
449	Hariana	-40.4687	-40.2969	-39.9142	-39.4502	-39.2627	-38.2539	-40.4879	-23.5371	-25.4753	-16.2249	-37.5417	10	Hariana
450	Hariana	-32.1133	-32.1984	-32.5775	-32.8242	-32.2936	-29.2941	-29.4902	-19.9873	-17.1493	-14.4156	-30.7253	10	Hariana
451	Hariana	-37.5084	-38.1336	-38.8795	-38.6085	-38.1605	-38.4017	-36.736	-21.6801	-20.8185	-13.2568	-39.287	10	Hariana
452	Hariana	-53.7492	-52.7587	-52.7376	-52.0896	-53.4539	-50.1553	-51.5668	-29.4122	-28.9444	-20.5489	-52.7942	10	Hariana
453	Hariana	-53.4903	-53.2384	-53.6319	-51.5	-53.9786	-50.21	-52.0576	-28.7689	-28.7668	-22.375	-55.9959	10	Hariana
454	Hariana	-47.8465	-47.4611	-47.9044	-47.2868	-47.4968	-48.0091	-47.3802	-34.1896	-29.4826	-23.9655	-51.0346	10	Hariana
455	Hariana	-25.5697	-25.8868	-25.346	-24.4353	-25.825	-25.8646	-25.6999	-20.8169	-15.7526	-12.1211	-29.8589	10	Hariana
456	Hariana	-37.033	-36.339	-36.5469	-37.3267	-36.3441	-38.1613	-37.5609	-24.335	-21.6171	-17.1998	-39.0726	10	Hariana
457	Hariana	-38.6121	-37.848	-37.6873	-36.7382	-37.4503	-38.5937	-38.0522	-23.6596	-26.0677	-21.2414	-40.9134	10	Hariana
458	Hariana	-39.883	-40.9335	-39.9364	-40.7685	-39.5832	-40.9454	-38.7668	-20.5609	-23.5595	-19.4919	-36.2359	10	Hariana
459	Hariana	-38.8085	-38.7231	-38.4507	-37.0764	-38.2681	-38.0029	-38.9202	-23.7023	-25.945	-17.3252	-39.0284	10	Hariana
460	Hariana	-42.9365	-42.6513	-43.8723	-42.9247	-42.0217	-39.2324	-41.5411	-24.1826	-26.1792	-18.0461	-41.8919	10	Hariana
461	Hariana	-55.9514	-55.7522	-55.4863	-55.2725	-55.5448	-52.3567	-53.4	-33.6804	-31.3402	-27.8864	-50.4408	10	Hariana
462	Hariana	-41.9213	-41.7859	-41.8949	-40.5333	-42.1301	-40.7451	-39.4494	-21.661	-19.6131	-14.217	-41.4382	10	Hariana
463	Hariana	-40.3715	-39.5712	-39.1126	-38.4882	-39.2432	-39.687	-40.2396	-22.7211	-24.4457	-17.1086	-38.2671	10	Hariana
464	Hariana	-39.0223	-39.6227	-38.8878	-39.3135	-39.1969	-40.0549	-38.1119	-19.1724	-20.3092	-15.1256	-35.7792	10	Hariana
465	Hariana	-30.0369	-31.0801	-31.7655	-31.2332	-30.9321	-32.385	-31.2766	-18.6985	-18.3313	-10.0782	-28.2229	10	Hariana
466	Hariana	-41.1275	-42.5006	-42.8855	-42.144	-42.2621	-41.6747	-40.2537	-24.0438	-22.2417	-15.8086	-44.877	10	Hariana
467	Ongole	-20.5473	-21.4226	-20.9273	-21.2289	-19.9247	-20.3666	-21.0035	-23.5332	-16.8107	-23.5483	-15.114	11	Ongole
468	Ongole	-46.3676	-46.9987	-46.441	-45.8739	-46.6812	-46.8265	-47.2195	-37.478	-32.181	-36.3501	-28.7277	11	Ongole
469	Ongole	-38.5704	-38.4384	-37.7667	-38.2977	-36.6928	-38.016	-36.4975	-37.5608	-29.4782	-36.4715	-18.2085	11	Ongole
470	Ongole	-46.8752	-46.261	-47.2161	-45.5447	-45.125	-45.279	-46.443	-41.4503	-35.9598	-38.6924	-27.9112	11	Ongole
471	Ongole	-39.2112	-38.9071	-38.7487	-37.0739	-37.3689	-37.7352	-38.1676	-38.1964	-29.0976	-36.644	-21.7764	11	Ongole
472	Ongole	-45.4847	-43.5461	-45.019	-43.6457	-42.4076	-42.4996	-41.9766	-42.3998	-32.7234	-43.1847	-19.2398	11	Ongole
473	Ongole	-42.2965	-40.7727	-41.4245	-41.0624	-40.2997	-40.2948	-38.9763	-40.2857	-33.836	-42.9599	-19.4618	11	Ongole
474	Ongole	-27.1821	-25.4774	-26.6037	-27.02	-26.2695	-26.0135	-25.2833	-25.3681	-18.9989	-25.9686	-13.2644	11	Ongole
475	Ongole	-39.8602	-38.449	-39.9305	-38.8177	-39.4392	-39.584	-38.3135	-38.0451	-29.4091	-41.9667	-23.0075	11	Ongole
476	Ongole	-44.2752	-43.4901	-42.9979	-42.0759	-42.2732	-40.3133	-41.8235	-34.0799	-28.2666	-34.1187	-23.3148	11	Ongole
477	Ongole	-30.5776	-29.7177	-30.3078	-30.5672	-30.6998	-31.2642	-30.069	-30.0588	-21.5498	-28.1067	-15.3209	11	Ongole
478	Ongole	-42.5776	-41.5416	-41.7057	-41.5672	-41.7967	-41.9434	-41.768	-34.7894	-29.691	-35.8864	-20.3258	11	Ongole
479	Ongole	-43.9998	-41.9987	-42.9698	-43.2181	-42.2027	-41.9849	-41.0788	-33.4195	-31.357	-38.2208	-20.4518	11	Ongole
480	Ongole	-45.2087	-43.5741	-44.6268	-44.0152	-42.1922	-42.7392	-42.0338	-41.2795	-32.1717	-40.9502	-20.2669	11	Ongole
481	Ongole	-39.6885	-38.4723	-39.3646	-39.6415	-39.2426	-39.1778	-38.1025	-39.8592	-32.063	-40.3594	-19.9752	11	Ongole
482	Ongole	-34.5266	-33.7986	-33.4257	-33.4154	-33.6881	-32.5897	-32.787	-30.0282	-27.0388	-32.4824	-15.9168	11	Ongole
483	Ongole	-30.0168	-28.7047	-28.6265	-29.7475	-29.5418	-27.9891	-28.1988	-24.9269	-19.8415	-24.5336	-14.4513	11	Ongole
484	Ongole	-31.9231	-31.1776	-31.9511	-31.2766	-31.9851	-30.2933	-31.5002	-26.3488	-23.6835	-28.4099	-19.8079	11	Ongole
485	Ongole	-47.1214	-45.8348	-46.3755	-46.1461	-46.2382	-46.6183	-44.2692	-38.563	-32.9149	-43.5928	-23.9852	11	Ongole
486	Ongole	-35.194	-34.0522	-34.6499	-34.5629	-35.0196	-34.5366	-34.4707	-30.0266	-24.8856	-30.8994	-20.6671	11	Ongole
487	Ongole	-35.3509	-34.3781	-35.68	-35.261	-35.3203	-35.1897	-35.4201	-30.0549	-22.1457	-29.0685	-19.8946	11	Ongole
488	Ongole	-39.3642	-39.1786	-39.7038	-40.232	-41.5103	-40.3495	-40.6904	-37.4217	-32.3973	-36.5457	-24.7894	11	Ongole
489	Ongole	-25.7666	-24.7329	-25.2286	-25.749	-25.9776	-25.7116	-24.9702	-24.7643	-25.7387	-29.8745	-19.4987	11	Ongole
490	Ongole	-28.8674	-28.7924	-28.9571	-28.5874	-27.8467	-28.3729	-28.1934	-25.4201	-21.794	-27.7004	-14.2091	11	Ongole
491	Ongole	-32.5076	-32.826	-32.0074	-32.2986	-32.4061	-32.6895	-31.8693	-26.1739	-19.5603	-24.5668	-19.9579	9	Gaolao
492	Ongole	-33.57	-31.5727	-33.4239	-32.7793	-31.8591	-31.7929	-31.7704	-29.1524	-23.708	-32.6042	-19.0842	11	Ongole
493	Ongole	-35.1589	-34.282	-34.0422	-34.4942	-33.9567	-33.5024	-33.3419	-32.2462	-28.8471	-29.5983	-16.4896	11	Ongole
494	Ongole	-24.1755	-22.891	-23.4524	-23.6188	-22.7908	-22.9244	-21.9381	-24.0552	-17.2531	-25.6727	-13.447	11	Ongole
495	Ongole	-40.9041	-40.5671	-40.4853	-39.9245	-39.6762	-39.9633	-39.3441	-41.2281	-35.5524	-38.2751	-24.6808	11	Ongole
496	Ongole	-37.4587	-36.8352	-36.9387	-37.8505	-38.0866	-37.208	-37.8778	-34.8321	-28.3384	-33.7932	-18.0678	11	Ongole
497	Ongole	-43.8859	-42.1006	-41.3644	-43.1684	-41.8058	-41.8586	-40.7549	-40.4457	-32.3001	-38.9357	-22.4227	11	Ongole
498	Ongole	-33.5231	-32.6448	-33.0051	-33.5378	-33.0002	-33.1449	-31.8173	-29.486	-24.6496	-32.1136	-15.2722	11	Ongole
499	Ongole	-39.6117	-38.5712	-38.9865	-39.8203	-39.929	-39.2113	-38.3389	-32.3426	-28.0055	-35.3145	-23.1111	11	Ongole
500	Ongole	-34.3277	-34.0109	-32.7583	-33.9046	-32.4414	-32.535	-32.8296	-30.7388	-22.6242	-29.6045	-17.3124	11	Ongole
501	Ongole	-44.6026	-44.0021	-42.2849	-43.2781	-42.7766	-42.3879	-42.0537	-38.5427	-30.7268	-37.3184	-23.0208	11	Ongole
502	Ongole	-34.1587	-33.3646	-33.7501	-33.3862	-33.183	-32.3697	-32.6905	-23.7504	-19.0476	-23.1874	-13.5979	11	Ongole
503	Ongole	-18.9178	-19.6718	-19.4359	-19.8269	-19.6003	-19.4791	-19.929	-18.4519	-15.7034	-18.7501	-9.84905	11	Ongole
504	Ongole	-42.8542	-41.9409	-43.3474	-43.1901	-41.7981	-40.6218	-41.7546	-36.7868	-34.3349	-38.4702	-24.6158	11	Ongole
505	Ongole	-35.454	-35.3468	-34.7101	-35.2012	-34.9658	-35.8251	-34.4633	-30.8792	-27.4849	-29.8975	-18.2791	11	Ongole
506	Ongole	-34.7689	-35.3357	-35.2382	-35.6223	-35.578	-35.7045	-35.1029	-26.9939	-23.6621	-30.9525	-23.039	11	Ongole
507	Ongole	-23.6823	-24.0847	-23.9046	-23.7204	-23.3537	-23.0249	-24.0517	-20.657	-19.2648	-20.6613	-13.4372	11	Ongole
508	Ongole	-38.5112	-38.3399	-37.4188	-37.6461	-37.7555	-37.6151	-37.1667	-26.5266	-22.8494	-27.3942	-19.7281	11	Ongole
Note: With log-likelihoods as negative values, the highest (least negative) value indicates the most likely population

## Sheet: Sheet2
Pairwise Population Assignment Graphs
Data Sheet	D
Data Title	Codominant data template
No. Loci	21
No. Samples	508
No. Pops.	11
Zero Freq. =	0.01
Population Assignment for Bachaur vs. Gangatiri
Sample	Pop	Bachaur	Gangatiri
1	Bachaur	-28.409	-30.1955
2	Bachaur	-22.2023	-24.7633
3	Bachaur	-25.873	-24.7311
4	Bachaur	-24.4539	-22.7949
5	Bachaur	-24.1856	-25.2413
6	Bachaur	-27.0381	-29.834
7	Bachaur	-21.7332	-24.5149
8	Bachaur	-27.7709	-27.3573
9	Bachaur	-24.8106	-27.1057
10	Bachaur	-24.5608	-24.895
11	Bachaur	-27.7995	-27.5935
12	Bachaur	-24.8639	-27.6765
13	Bachaur	-27.0744	-30.1296
14	Bachaur	-27.767	-25.4838
15	Bachaur	-28.53	-29.2534
16	Bachaur	-22.7944	-22.9695
17	Bachaur	-23.3775	-23.2149
18	Bachaur	-26.6372	-25.0162
19	Bachaur	-28.5491	-27.0823
20	Bachaur	-28.4063	-29.0717
21	Bachaur	-24.5429	-24.9777
22	Bachaur	-24.8022	-24.7898
23	Bachaur	-25.7317	-24.633
24	Bachaur	-28.8308	-28.6473
25	Bachaur	-35.4396	-33.4412
26	Bachaur	-21.4562	-22.1786
27	Bachaur	-24.0985	-23.4037
28	Bachaur	-28.1996	-29.6118
29	Bachaur	-25.0578	-25.0257
30	Bachaur	-26.8384	-28.2106
31	Bachaur	-25.8534	-26.829
32	Bachaur	-25.4055	-26.411
33	Bachaur	-30.0603	-33.0485
34	Bachaur	-21.9363	-21.1343
35	Bachaur	-24.6599	-25.3631
36	Bachaur	-24.6178	-25.1591
37	Bachaur	-25.665	-28.5353
38	Bachaur	-30.0354	-29.3534
39	Bachaur	-24.5413	-26.9332
40	Bachaur	-24.1365	-24.2992
41	Bachaur	-26.509	-26.9
42	Bachaur	-23.7719	-26.4309
43	Bachaur	-30.7591	-31.2997
44	Bachaur	-29.4016	-29.8507
45	Bachaur	-33.0949	-33.6198
46	Bachaur	-25.3052	-26.8473
47	Bachaur	-25.7519	-27.7465
48	Bachaur	-26.0621	-27.4095
49	Bachaur	-19.0778	-21.147
50	Bachaur	-19.052	-19.3717
51	Gangatiri	-23.8303	-22.235
52	Gangatiri	-27.4039	-28.1558
53	Gangatiri	-21.937	-22.2717
54	Gangatiri	-26.5599	-24.5978
55	Gangatiri	-24.3233	-21.6596
56	Gangatiri	-23.686	-20.3394
57	Gangatiri	-23.9647	-22.3711
58	Gangatiri	-29.8943	-27.9554
59	Gangatiri	-23.1636	-20.1805
60	Gangatiri	-23.1857	-25.7578
61	Gangatiri	-22.59	-23.6233
62	Gangatiri	-32.5181	-32.7898
63	Gangatiri	-29.2544	-27.8466
64	Gangatiri	-23.6746	-24.4971
65	Gangatiri	-33.5945	-33.3084
66	Gangatiri	-21.3909	-21.5512
67	Gangatiri	-25.9809	-28.0812
68	Gangatiri	-24.07	-25.452
69	Gangatiri	-23.6315	-24.0382
70	Gangatiri	-30.1793	-27.0181
71	Gangatiri	-28.5139	-29.371
72	Gangatiri	-23.4766	-23.1256
73	Gangatiri	-27.2056	-24.7976
74	Gangatiri	-25.8581	-23.4573
75	Gangatiri	-28.0135	-27.6523
76	Gangatiri	-24.542	-25.1199
77	Gangatiri	-22.6255	-23.4137
78	Gangatiri	-30.1293	-27.1455
79	Gangatiri	-26.4824	-26.3719
80	Gangatiri	-22.3312	-21.864
81	Gangatiri	-23.5111	-21.3055
82	Gangatiri	-32.0093	-31.4169
83	Gangatiri	-28.0123	-27.9502
84	Gangatiri	-26.944	-25.523
85	Gangatiri	-21.6888	-21.7867
86	Gangatiri	-24.931	-24.6984
87	Gangatiri	-27.923	-26.1417
88	Gangatiri	-26.8746	-26.8633
89	Gangatiri	-22.4898	-22.6418
90	Gangatiri	-25.1107	-22.4093
91	Gangatiri	-25.6903	-25.5272
92	Gangatiri	-27.8702	-24.3339
93	Gangatiri	-22.1164	-21.797
94	Gangatiri	-22.8224	-23.1623
95	Gangatiri	-24.3452	-22.9808
96	Gangatiri	-22.6623	-23.7698
97	Gangatiri	-25.0773	-23.9126
98	Gangatiri	-25.3937	-24.3623
99	Gangatiri	-22.6378	-20.4717
100	Gangatiri	-31.7785	-29.4664
Population Assignment for Bachaur vs. Kherigarh
Sample	Pop	Bachaur	Kherigarh
1	Bachaur	-28.409	-30.2231
2	Bachaur	-22.2023	-27.0142
3	Bachaur	-25.873	-26.3114
4	Bachaur	-24.4539	-24.2678
5	Bachaur	-24.1856	-24.9968
6	Bachaur	-27.0381	-28.709
7	Bachaur	-21.7332	-22.6019
8	Bachaur	-27.7709	-27.0485
9	Bachaur	-24.8106	-26.0894
10	Bachaur	-24.5608	-25.9746
11	Bachaur	-27.7995	-28.9681
12	Bachaur	-24.8639	-24.1653
13	Bachaur	-27.0744	-28.8582
14	Bachaur	-27.767	-27.6728
15	Bachaur	-28.53	-27.3941
16	Bachaur	-22.7944	-22.5782
17	Bachaur	-23.3775	-24.6631
18	Bachaur	-26.6372	-27.8178
19	Bachaur	-28.5491	-30.851
20	Bachaur	-28.4063	-29.2914
21	Bachaur	-24.5429	-24.5567
22	Bachaur	-24.8022	-25.4565
23	Bachaur	-25.7317	-25.9374
24	Bachaur	-28.8308	-30.7577
25	Bachaur	-35.4396	-36.1496
26	Bachaur	-21.4562	-21.6666
27	Bachaur	-24.0985	-25.2092
28	Bachaur	-28.1996	-29.8824
29	Bachaur	-25.0578	-27.4189
30	Bachaur	-26.8384	-29.1168
31	Bachaur	-25.8534	-24.4212
32	Bachaur	-25.4055	-25.4159
33	Bachaur	-30.0603	-31.8989
34	Bachaur	-21.9363	-20.6342
35	Bachaur	-24.6599	-27.4333
36	Bachaur	-24.6178	-29.6076
37	Bachaur	-25.665	-27.0759
38	Bachaur	-30.0354	-30.4907
39	Bachaur	-24.5413	-26.6396
40	Bachaur	-24.1365	-27.1288
41	Bachaur	-26.509	-28.1453
42	Bachaur	-23.7719	-27.0286
43	Bachaur	-30.7591	-30.4123
44	Bachaur	-29.4016	-34.0053
45	Bachaur	-33.0949	-35.1372
46	Bachaur	-25.3052	-31.379
47	Bachaur	-25.7519	-27.1034
48	Bachaur	-26.0621	-27.4744
49	Bachaur	-19.0778	-21.3898
50	Bachaur	-19.052	-20.4385
101	Kherigarh	-30.1361	-30.2182
102	Kherigarh	-27.3099	-27.2866
103	Kherigarh	-30.0605	-30.0419
104	Kherigarh	-28.0997	-26.1037
105	Kherigarh	-24.2027	-22.3193
106	Kherigarh	-22.2041	-21.9058
107	Kherigarh	-29.0729	-29.4406
108	Kherigarh	-27.8038	-24.489
109	Kherigarh	-26.0926	-25.4418
110	Kherigarh	-27.1378	-23.4391
111	Kherigarh	-24.4256	-24.715
112	Kherigarh	-25.2987	-21.5714
113	Kherigarh	-28.3079	-27.4382
114	Kherigarh	-35.7709	-31.4308
115	Kherigarh	-26.0912	-22.8476
116	Kherigarh	-23.7704	-19.5978
117	Kherigarh	-23.6901	-22.1155
118	Kherigarh	-34.6858	-31.6216
119	Kherigarh	-23.9992	-20.9789
120	Kherigarh	-25.9054	-23.2599
121	Kherigarh	-20.5448	-19.7436
122	Kherigarh	-32.9463	-29.4487
123	Kherigarh	-25.0755	-25.3226
124	Kherigarh	-32.3602	-29.1018
125	Kherigarh	-24.8173	-22.7554
126	Kherigarh	-26.5757	-26.8629
127	Kherigarh	-31.8219	-27.9277
128	Kherigarh	-25.4015	-26.3311
129	Kherigarh	-24.1973	-24.521
130	Kherigarh	-30.0374	-29.2732
131	Kherigarh	-25.9083	-25.7067
132	Kherigarh	-40.5265	-35.0728
133	Kherigarh	-29.7444	-27.2734
134	Kherigarh	-23.8028	-23.2059
135	Kherigarh	-24.8161	-28.2474
136	Kherigarh	-22.3827	-25.9214
137	Kherigarh	-22.5458	-21.7505
138	Kherigarh	-28.8276	-27.3666
139	Kherigarh	-26.897	-25.9477
140	Kherigarh	-31.2861	-30.4753
141	Kherigarh	-23.8923	-24.2262
142	Kherigarh	-19.9541	-21.7111
143	Kherigarh	-26.3888	-24.5391
144	Kherigarh	-24.4596	-23.3788
145	Kherigarh	-30.1858	-28.3585
146	Kherigarh	-31.7672	-32.4755
147	Kherigarh	-18.9809	-19.4498
148	Kherigarh	-24.9925	-23.7189
Population Assignment for Gangatiri vs. Kherigarh
Sample	Pop	Gangatiri	Kherigarh
51	Gangatiri	-22.235	-23.7174
52	Gangatiri	-28.1558	-26.8658
53	Gangatiri	-22.2717	-23.8333
54	Gangatiri	-24.5978	-25.421
55	Gangatiri	-21.6596	-24.412
56	Gangatiri	-20.3394	-24.3188
57	Gangatiri	-22.3711	-24.7168
58	Gangatiri	-27.9554	-31.5276
59	Gangatiri	-20.1805	-23.5065
60	Gangatiri	-25.7578	-26.2163
61	Gangatiri	-23.6233	-22.9517
62	Gangatiri	-32.7898	-30.2856
63	Gangatiri	-27.8466	-30.4585
64	Gangatiri	-24.4971	-23.6015
65	Gangatiri	-33.3084	-31.1401
66	Gangatiri	-21.5512	-22.1509
67	Gangatiri	-28.0812	-26.7279
68	Gangatiri	-25.452	-25.1723
69	Gangatiri	-24.0382	-24.8573
70	Gangatiri	-27.0181	-32.1785
71	Gangatiri	-29.371	-29.4153
72	Gangatiri	-23.1256	-22.8451
73	Gangatiri	-24.7976	-28.3109
74	Gangatiri	-23.4573	-23.9981
75	Gangatiri	-27.6523	-25.9694
76	Gangatiri	-25.1199	-26.0574
77	Gangatiri	-23.4137	-24.6911
78	Gangatiri	-27.1455	-29.2326
79	Gangatiri	-26.3719	-25.3373
80	Gangatiri	-21.864	-23.5091
81	Gangatiri	-21.3055	-23.7449
82	Gangatiri	-31.4169	-32.9908
83	Gangatiri	-27.9502	-29.7823
84	Gangatiri	-25.523	-25.7063
85	Gangatiri	-21.7867	-23.2807
86	Gangatiri	-24.6984	-26.8128
87	Gangatiri	-26.1417	-30.4518
88	Gangatiri	-26.8633	-29.2766
89	Gangatiri	-22.6418	-23.9884
90	Gangatiri	-22.4093	-24.5767
91	Gangatiri	-25.5272	-25.334
92	Gangatiri	-24.3339	-26.5754
93	Gangatiri	-21.797	-22.5365
94	Gangatiri	-23.1623	-26.089
95	Gangatiri	-22.9808	-23.7561
96	Gangatiri	-23.7698	-25.0872
97	Gangatiri	-23.9126	-26.0131
98	Gangatiri	-24.3623	-25.9925
99	Gangatiri	-20.4717	-22.0318
100	Gangatiri	-29.4664	-32.3515
101	Kherigarh	-29.9535	-30.2182
102	Kherigarh	-26.6139	-27.2866
103	Kherigarh	-30.2644	-30.0419
104	Kherigarh	-27.5401	-26.1037
105	Kherigarh	-23.7118	-22.3193
106	Kherigarh	-22.5648	-21.9058
107	Kherigarh	-29.0681	-29.4406
108	Kherigarh	-26.6653	-24.489
109	Kherigarh	-26.0562	-25.4418
110	Kherigarh	-27.7027	-23.4391
111	Kherigarh	-24.0875	-24.715
112	Kherigarh	-23.4662	-21.5714
113	Kherigarh	-27.1227	-27.4382
114	Kherigarh	-34.2421	-31.4308
115	Kherigarh	-24.9927	-22.8476
116	Kherigarh	-24.4077	-19.5978
117	Kherigarh	-21.953	-22.1155
118	Kherigarh	-36.6971	-31.6216
119	Kherigarh	-22.5652	-20.9789
120	Kherigarh	-26.5818	-23.2599
121	Kherigarh	-21.2352	-19.7436
122	Kherigarh	-34.7372	-29.4487
123	Kherigarh	-26.0879	-25.3226
124	Kherigarh	-30.4246	-29.1018
125	Kherigarh	-24.3974	-22.7554
126	Kherigarh	-27.7788	-26.8629
127	Kherigarh	-29.9828	-27.9277
128	Kherigarh	-27.5153	-26.3311
129	Kherigarh	-25.7279	-24.521
130	Kherigarh	-30.3593	-29.2732
131	Kherigarh	-29.0241	-25.7067
132	Kherigarh	-37.2264	-35.0728
133	Kherigarh	-29.4828	-27.2734
134	Kherigarh	-24.2402	-23.2059
135	Kherigarh	-28.8344	-28.2474
136	Kherigarh	-24.8425	-25.9214
137	Kherigarh	-21.9971	-21.7505
138	Kherigarh	-26.0424	-27.3666
139	Kherigarh	-24.2357	-25.9477
140	Kherigarh	-31.98	-30.4753
141	Kherigarh	-24.1626	-24.2262
142	Kherigarh	-20.5462	-21.7111
143	Kherigarh	-25.9296	-24.5391
144	Kherigarh	-23.989	-23.3788
145	Kherigarh	-27.5888	-28.3585
146	Kherigarh	-30.9196	-32.4755
147	Kherigarh	-19.4996	-19.4498
148	Kherigarh	-25.0407	-23.7189
Population Assignment for Bachaur vs. Kenkatha
Sample	Pop	Bachaur	Kenkatha
1	Bachaur	-28.409	-29.31
2	Bachaur	-22.2023	-23.6383
3	Bachaur	-25.873	-26.6748
4	Bachaur	-24.4539	-23.3281
5	Bachaur	-24.1856	-24.5502
6	Bachaur	-27.0381	-26.8282
7	Bachaur	-21.7332	-22.8484
8	Bachaur	-27.7709	-27.7258
9	Bachaur	-24.8106	-25.2246
10	Bachaur	-24.5608	-23.4073
11	Bachaur	-27.7995	-28.9251
12	Bachaur	-24.8639	-25.1318
13	Bachaur	-27.0744	-27.661
14	Bachaur	-27.767	-27.3834
15	Bachaur	-28.53	-31.19
16	Bachaur	-22.7944	-21.5817
17	Bachaur	-23.3775	-22.9785
18	Bachaur	-26.6372	-28.0578
19	Bachaur	-28.5491	-30.2455
20	Bachaur	-28.4063	-30.2991
21	Bachaur	-24.5429	-25.2286
22	Bachaur	-24.8022	-25.3691
23	Bachaur	-25.7317	-25.3441
24	Bachaur	-28.8308	-30.7791
25	Bachaur	-35.4396	-32.2581
26	Bachaur	-21.4562	-22.7367
27	Bachaur	-24.0985	-26.9336
28	Bachaur	-28.1996	-30.0196
29	Bachaur	-25.0578	-26.9595
30	Bachaur	-26.8384	-29.2854
31	Bachaur	-25.8534	-26.4685
32	Bachaur	-25.4055	-27.9994
33	Bachaur	-30.0603	-30.0747
34	Bachaur	-21.9363	-22.4058
35	Bachaur	-24.6599	-25.236
36	Bachaur	-24.6178	-26.0637
37	Bachaur	-25.665	-27.485
38	Bachaur	-30.0354	-31.3764
39	Bachaur	-24.5413	-25.5863
40	Bachaur	-24.1365	-24.9834
41	Bachaur	-26.509	-29.3484
42	Bachaur	-23.7719	-27.3895
43	Bachaur	-30.7591	-33.0228
44	Bachaur	-29.4016	-30.4804
45	Bachaur	-33.0949	-32.809
46	Bachaur	-25.3052	-28.821
47	Bachaur	-25.7519	-27.6812
48	Bachaur	-26.0621	-26.869
49	Bachaur	-19.0778	-21.1203
50	Bachaur	-19.052	-18.0079
149	Kenkatha	-29.903	-27.2656
150	Kenkatha	-28.2975	-26.206
151	Kenkatha	-25.2443	-22.3899
152	Kenkatha	-29.1251	-28.5805
153	Kenkatha	-25.713	-23.2298
154	Kenkatha	-28.9058	-26.8802
155	Kenkatha	-29.0702	-26.4186
156	Kenkatha	-23.3306	-24.3306
157	Kenkatha	-28.539	-26.1368
158	Kenkatha	-30.3399	-29.4844
159	Kenkatha	-24.3751	-26.1864
160	Kenkatha	-26.7771	-26.8752
161	Kenkatha	-24.5505	-24.9055
162	Kenkatha	-31.3486	-29.3273
163	Kenkatha	-28.7373	-27.3658
164	Kenkatha	-27.7348	-26.0236
165	Kenkatha	-25.9328	-24.6407
166	Kenkatha	-23.8993	-23.3224
167	Kenkatha	-21.8283	-21.2757
168	Kenkatha	-28.4916	-25.6594
169	Kenkatha	-23.2491	-23.0698
170	Kenkatha	-24.0899	-24.4816
171	Kenkatha	-25.8605	-25.6491
172	Kenkatha	-23.6113	-20.7751
173	Kenkatha	-27.005	-25.0383
174	Kenkatha	-26.6482	-24.0384
175	Kenkatha	-29.5777	-26.796
176	Kenkatha	-30.8049	-29.9014
177	Kenkatha	-27.6303	-27.3339
178	Kenkatha	-27.7878	-23.6637
179	Kenkatha	-32.4195	-31.4059
180	Kenkatha	-28.2554	-27.4614
181	Kenkatha	-25.9499	-23.1465
182	Kenkatha	-24.395	-24.4521
183	Kenkatha	-31.3717	-28.1987
184	Kenkatha	-28.9497	-27.911
185	Kenkatha	-29.2607	-24.8612
186	Kenkatha	-25.2185	-24.0013
187	Kenkatha	-20.6529	-20.1284
188	Kenkatha	-24.671	-24.8552
189	Kenkatha	-25.7058	-23.9874
190	Kenkatha	-26.9323	-25.7509
191	Kenkatha	-22.2211	-21.5703
192	Kenkatha	-22.565	-23.7184
193	Kenkatha	-27.0709	-25.837
194	Kenkatha	-22.8274	-25.4431
195	Kenkatha	-28.5286	-25.4056
196	Kenkatha	-27.8195	-28.0721
Population Assignment for Gangatiri vs. Kenkatha
Sample	Pop	Gangatiri	Kenkatha
51	Gangatiri	-22.235	-25.5209
52	Gangatiri	-28.1558	-29.4697
53	Gangatiri	-22.2717	-24.0106
54	Gangatiri	-24.5978	-26.0537
55	Gangatiri	-21.6596	-24.0082
56	Gangatiri	-20.3394	-22.431
57	Gangatiri	-22.3711	-22.9417
58	Gangatiri	-27.9554	-29.3415
59	Gangatiri	-20.1805	-22.1955
60	Gangatiri	-25.7578	-24.7157
61	Gangatiri	-23.6233	-24.93
62	Gangatiri	-32.7898	-31.7329
63	Gangatiri	-27.8466	-30.8947
64	Gangatiri	-24.4971	-24.7845
65	Gangatiri	-33.3084	-34.0842
66	Gangatiri	-21.5512	-21.1791
67	Gangatiri	-28.0812	-26.9135
68	Gangatiri	-25.452	-25.4915
69	Gangatiri	-24.0382	-25.9971
70	Gangatiri	-27.0181	-28.2633
71	Gangatiri	-29.371	-28.6877
72	Gangatiri	-23.1256	-23.046
73	Gangatiri	-24.7976	-28.1775
74	Gangatiri	-23.4573	-23.9601
75	Gangatiri	-27.6523	-27.4304
76	Gangatiri	-25.1199	-24.9945
77	Gangatiri	-23.4137	-22.3392
78	Gangatiri	-27.1455	-28.4818
79	Gangatiri	-26.3719	-24.1238
80	Gangatiri	-21.864	-21.0389
81	Gangatiri	-21.3055	-23.2243
82	Gangatiri	-31.4169	-31.538
83	Gangatiri	-27.9502	-27.9731
84	Gangatiri	-25.523	-26.1898
85	Gangatiri	-21.7867	-22.2632
86	Gangatiri	-24.6984	-26.4478
87	Gangatiri	-26.1417	-27.9277
88	Gangatiri	-26.8633	-30.0355
89	Gangatiri	-22.6418	-22.258
90	Gangatiri	-22.4093	-24.9344
91	Gangatiri	-25.5272	-26.718
92	Gangatiri	-24.3339	-24.3515
93	Gangatiri	-21.797	-21.7005
94	Gangatiri	-23.1623	-22.6533
95	Gangatiri	-22.9808	-22.0744
96	Gangatiri	-23.7698	-23.6801
97	Gangatiri	-23.9126	-24.9466
98	Gangatiri	-24.3623	-26.3666
99	Gangatiri	-20.4717	-21.3352
100	Gangatiri	-29.4664	-32.7299
149	Kenkatha	-31.258	-27.2656
150	Kenkatha	-26.6819	-26.206
151	Kenkatha	-26.0357	-22.3899
152	Kenkatha	-30.0133	-28.5805
153	Kenkatha	-24.7095	-23.2298
154	Kenkatha	-25.7539	-26.8802
155	Kenkatha	-30.3417	-26.4186
156	Kenkatha	-23.8097	-24.3306
157	Kenkatha	-29.0994	-26.1368
158	Kenkatha	-28.4134	-29.4844
159	Kenkatha	-27.7964	-26.1864
160	Kenkatha	-28.3869	-26.8752
161	Kenkatha	-26.5833	-24.9055
162	Kenkatha	-30.486	-29.3273
163	Kenkatha	-27.0234	-27.3658
164	Kenkatha	-25.9531	-26.0236
165	Kenkatha	-25.4452	-24.6407
166	Kenkatha	-23.929	-23.3224
167	Kenkatha	-19.0609	-21.2757
168	Kenkatha	-28.3012	-25.6594
169	Kenkatha	-23.2558	-23.0698
170	Kenkatha	-23.9738	-24.4816
171	Kenkatha	-28.0209	-25.6491
172	Kenkatha	-23.9325	-20.7751
173	Kenkatha	-27.339	-25.0383
174	Kenkatha	-25.4743	-24.0384
175	Kenkatha	-27.7112	-26.796
176	Kenkatha	-30.3364	-29.9014
177	Kenkatha	-27.5341	-27.3339
178	Kenkatha	-25.6683	-23.6637
179	Kenkatha	-31.6508	-31.4059
180	Kenkatha	-28.0279	-27.4614
181	Kenkatha	-27.2612	-23.1465
182	Kenkatha	-23.5058	-24.4521
183	Kenkatha	-29.778	-28.1987
184	Kenkatha	-27.9895	-27.911
185	Kenkatha	-27.9298	-24.8612
186	Kenkatha	-21.6524	-24.0013
187	Kenkatha	-20.748	-20.1284
188	Kenkatha	-23.4743	-24.8552
189	Kenkatha	-26.9395	-23.9874
190	Kenkatha	-25.0026	-25.7509
191	Kenkatha	-22.0702	-21.5703
192	Kenkatha	-23.335	-23.7184
193	Kenkatha	-28.4147	-25.837
194	Kenkatha	-25.3161	-25.4431
195	Kenkatha	-26.7664	-25.4056
196	Kenkatha	-29.6304	-28.0721
Population Assignment for Kherigarh vs. Kenkatha
Sample	Pop	Kherigarh	Kenkatha
101	Kherigarh	-30.2182	-31.4379
102	Kherigarh	-27.2866	-27.883
103	Kherigarh	-30.0419	-30.5298
104	Kherigarh	-26.1037	-28.4482
105	Kherigarh	-22.3193	-23.4201
106	Kherigarh	-21.9058	-21.8748
107	Kherigarh	-29.4406	-30.2716
108	Kherigarh	-24.489	-25.697
109	Kherigarh	-25.4418	-25.7787
110	Kherigarh	-23.4391	-26.1954
111	Kherigarh	-24.715	-25.5753
112	Kherigarh	-21.5714	-21.9117
113	Kherigarh	-27.4382	-27.8837
114	Kherigarh	-31.4308	-33.9157
115	Kherigarh	-22.8476	-25.2946
116	Kherigarh	-19.5978	-21.809
117	Kherigarh	-22.1155	-22.6064
118	Kherigarh	-31.6216	-34.6154
119	Kherigarh	-20.9789	-21.524
120	Kherigarh	-23.2599	-25.4081
121	Kherigarh	-19.7436	-19.1999
122	Kherigarh	-29.4487	-33.8307
123	Kherigarh	-25.3226	-25.7361
124	Kherigarh	-29.1018	-32.5199
125	Kherigarh	-22.7554	-22.9245
126	Kherigarh	-26.8629	-27.6118
127	Kherigarh	-27.9277	-31.8437
128	Kherigarh	-26.3311	-27.8779
129	Kherigarh	-24.521	-22.874
130	Kherigarh	-29.2732	-30.8201
131	Kherigarh	-25.7067	-26.2837
132	Kherigarh	-35.0728	-39.9959
133	Kherigarh	-27.2734	-28.7752
134	Kherigarh	-23.2059	-23.7794
135	Kherigarh	-28.2474	-27.6128
136	Kherigarh	-25.9214	-24.0167
137	Kherigarh	-21.7505	-22.6823
138	Kherigarh	-27.3666	-25.6106
139	Kherigarh	-25.9477	-26.9669
140	Kherigarh	-30.4753	-32.8991
141	Kherigarh	-24.2262	-24.2166
142	Kherigarh	-21.7111	-20.245
143	Kherigarh	-24.5391	-24.1257
144	Kherigarh	-23.3788	-23.076
145	Kherigarh	-28.3585	-26.5311
146	Kherigarh	-32.4755	-31.0573
147	Kherigarh	-19.4498	-20.1531
148	Kherigarh	-23.7189	-23.0437
149	Kenkatha	-30.174	-27.2656
150	Kenkatha	-26.0913	-26.206
151	Kenkatha	-25.871	-22.3899
152	Kenkatha	-30.1769	-28.5805
153	Kenkatha	-25.7437	-23.2298
154	Kenkatha	-26.0506	-26.8802
155	Kenkatha	-28.0348	-26.4186
156	Kenkatha	-22.1299	-24.3306
157	Kenkatha	-27.7467	-26.1368
158	Kenkatha	-29.6748	-29.4844
159	Kenkatha	-24.0791	-26.1864
160	Kenkatha	-27.738	-26.8752
161	Kenkatha	-25.2846	-24.9055
162	Kenkatha	-33.1773	-29.3273
163	Kenkatha	-28.5061	-27.3658
164	Kenkatha	-26.3751	-26.0236
165	Kenkatha	-24.7843	-24.6407
166	Kenkatha	-23.4767	-23.3224
167	Kenkatha	-20.6869	-21.2757
168	Kenkatha	-28.3605	-25.6594
169	Kenkatha	-26.0129	-23.0698
170	Kenkatha	-24.1326	-24.4816
171	Kenkatha	-28.9713	-25.6491
172	Kenkatha	-24.1941	-20.7751
173	Kenkatha	-28.5389	-25.0383
174	Kenkatha	-27.5859	-24.0384
175	Kenkatha	-29.1447	-26.796
176	Kenkatha	-33.5404	-29.9014
177	Kenkatha	-29.1663	-27.3339
178	Kenkatha	-25.3733	-23.6637
179	Kenkatha	-32.3019	-31.4059
180	Kenkatha	-27.7489	-27.4614
181	Kenkatha	-23.7249	-23.1465
182	Kenkatha	-25.6675	-24.4521
183	Kenkatha	-32.3368	-28.1987
184	Kenkatha	-27.7036	-27.911
185	Kenkatha	-27.9339	-24.8612
186	Kenkatha	-25.3488	-24.0013
187	Kenkatha	-20.3596	-20.1284
188	Kenkatha	-25.125	-24.8552
189	Kenkatha	-24.9047	-23.9874
190	Kenkatha	-27.8987	-25.7509
191	Kenkatha	-21.0586	-21.5703
192	Kenkatha	-23.1658	-23.7184
193	Kenkatha	-27.8268	-25.837
194	Kenkatha	-24.0832	-25.4431
195	Kenkatha	-25.8644	-25.4056
196	Kenkatha	-27.7386	-28.0721
Population Assignment for Bachaur vs. Ponwar
Sample	Pop	Bachaur	Ponwar
1	Bachaur	-28.409	-29.476
2	Bachaur	-22.2023	-22.0116
3	Bachaur	-25.873	-28.0999
4	Bachaur	-24.4539	-23.1758
5	Bachaur	-24.1856	-25.6924
6	Bachaur	-27.0381	-27.6244
7	Bachaur	-21.7332	-23.4044
8	Bachaur	-27.7709	-29.5106
9	Bachaur	-24.8106	-23.502
10	Bachaur	-24.5608	-26.4276
11	Bachaur	-27.7995	-28.3397
12	Bachaur	-24.8639	-26.6018
13	Bachaur	-27.0744	-28.2674
14	Bachaur	-27.767	-27.246
15	Bachaur	-28.53	-29.7503
16	Bachaur	-22.7944	-21.2522
17	Bachaur	-23.3775	-22.8474
18	Bachaur	-26.6372	-28.9372
19	Bachaur	-28.5491	-31.7125
20	Bachaur	-28.4063	-26.2614
21	Bachaur	-24.5429	-24.8326
22	Bachaur	-24.8022	-27.9593
23	Bachaur	-25.7317	-26.7766
24	Bachaur	-28.8308	-32.6543
25	Bachaur	-35.4396	-35.8746
26	Bachaur	-21.4562	-23.32
27	Bachaur	-24.0985	-24.2495
28	Bachaur	-28.1996	-30.2699
29	Bachaur	-25.0578	-27.7166
30	Bachaur	-26.8384	-29.4169
31	Bachaur	-25.8534	-27.1243
32	Bachaur	-25.4055	-25.8907
33	Bachaur	-30.0603	-32.1185
34	Bachaur	-21.9363	-22.6675
35	Bachaur	-24.6599	-26.8624
36	Bachaur	-24.6178	-26.5548
37	Bachaur	-25.665	-29.3689
38	Bachaur	-30.0354	-35.4934
39	Bachaur	-24.5413	-26.2168
40	Bachaur	-24.1365	-26.3984
41	Bachaur	-26.509	-28.2071
42	Bachaur	-23.7719	-29.4681
43	Bachaur	-30.7591	-34.4052
44	Bachaur	-29.4016	-32.1545
45	Bachaur	-33.0949	-32.9094
46	Bachaur	-25.3052	-30.248
47	Bachaur	-25.7519	-27.4802
48	Bachaur	-26.0621	-28.0105
49	Bachaur	-19.0778	-23.5507
50	Bachaur	-19.052	-20.9764
197	Ponwar	-26.3369	-23.5464
198	Ponwar	-28.0053	-28.7862
199	Ponwar	-28.4748	-26.9608
200	Ponwar	-30.0658	-25.832
201	Ponwar	-27.3673	-27.0505
202	Ponwar	-23.1556	-22.7823
203	Ponwar	-25.2091	-25.9298
204	Ponwar	-25.5315	-23.9138
205	Ponwar	-25.4874	-24.8146
206	Ponwar	-25.1942	-23.2024
207	Ponwar	-25.9855	-24.5493
208	Ponwar	-30.2561	-28.4672
209	Ponwar	-22.9021	-22.4203
210	Ponwar	-29.0046	-27.0101
211	Ponwar	-28.2744	-27.0787
212	Ponwar	-26.7239	-24.7974
213	Ponwar	-22.2583	-22.5971
214	Ponwar	-25.2118	-25.3582
215	Ponwar	-23.5214	-24.0728
216	Ponwar	-26.2381	-25.9624
217	Ponwar	-30.4549	-27.9532
218	Ponwar	-24.6655	-24.4683
219	Ponwar	-33.0175	-31.1719
220	Ponwar	-27.8377	-25.5465
221	Ponwar	-26.709	-26.1689
222	Ponwar	-26.6487	-23.8209
223	Ponwar	-28.1784	-23.7404
224	Ponwar	-33.5751	-31.7757
225	Ponwar	-25.4235	-25.9693
226	Ponwar	-30.4348	-28.6179
227	Ponwar	-29.5616	-26.7115
228	Ponwar	-29.6491	-27.9817
229	Ponwar	-30.2072	-29.4966
230	Ponwar	-27.5921	-25.722
231	Ponwar	-28.7268	-27.3325
232	Ponwar	-28.8172	-28.1615
233	Ponwar	-24.9837	-25.3176
234	Ponwar	-29.2562	-30.0542
235	Ponwar	-25.0651	-24.9056
Population Assignment for Gangatiri vs. Ponwar
Sample	Pop	Gangatiri	Ponwar
51	Gangatiri	-22.235	-24.7027
52	Gangatiri	-28.1558	-30.1101
53	Gangatiri	-22.2717	-25.5352
54	Gangatiri	-24.5978	-25.649
55	Gangatiri	-21.6596	-25.3684
56	Gangatiri	-20.3394	-23.5454
57	Gangatiri	-22.3711	-25.3114
58	Gangatiri	-27.9554	-31.7014
59	Gangatiri	-20.1805	-25.1998
60	Gangatiri	-25.7578	-25.6047
61	Gangatiri	-23.6233	-24.8749
62	Gangatiri	-32.7898	-31.667
63	Gangatiri	-27.8466	-30.1451
64	Gangatiri	-24.4971	-24.5882
65	Gangatiri	-33.3084	-32.5556
66	Gangatiri	-21.5512	-22.1031
67	Gangatiri	-28.0812	-25.624
68	Gangatiri	-25.452	-26.8908
69	Gangatiri	-24.0382	-26.6985
70	Gangatiri	-27.0181	-32.4111
71	Gangatiri	-29.371	-30.7471
72	Gangatiri	-23.1256	-24.3857
73	Gangatiri	-24.7976	-29.7666
74	Gangatiri	-23.4573	-23.9361
75	Gangatiri	-27.6523	-26.8408
76	Gangatiri	-25.1199	-25.1362
77	Gangatiri	-23.4137	-23.0505
78	Gangatiri	-27.1455	-28.1271
79	Gangatiri	-26.3719	-23.6839
80	Gangatiri	-21.864	-21.477
81	Gangatiri	-21.3055	-23.7782
82	Gangatiri	-31.4169	-31.8287
83	Gangatiri	-27.9502	-29.1737
84	Gangatiri	-25.523	-25.7505
85	Gangatiri	-21.7867	-24.3602
86	Gangatiri	-24.6984	-28.1032
87	Gangatiri	-26.1417	-29.7297
88	Gangatiri	-26.8633	-32.1352
89	Gangatiri	-22.6418	-24.0502
90	Gangatiri	-22.4093	-26.2282
91	Gangatiri	-25.5272	-27.6638
92	Gangatiri	-24.3339	-25.7568
93	Gangatiri	-21.797	-23.7897
94	Gangatiri	-23.1623	-25.8264
95	Gangatiri	-22.9808	-23.9363
96	Gangatiri	-23.7698	-23.0114
97	Gangatiri	-23.9126	-25.384
98	Gangatiri	-24.3623	-26.4389
99	Gangatiri	-20.4717	-21.3827
100	Gangatiri	-29.4664	-34.2767
197	Ponwar	-28.139	-23.5464
198	Ponwar	-27.528	-28.7862
199	Ponwar	-28.0633	-26.9608
200	Ponwar	-29.125	-25.832
201	Ponwar	-27.6097	-27.0505
202	Ponwar	-24.0544	-22.7823
203	Ponwar	-24.1236	-25.9298
204	Ponwar	-25.4148	-23.9138
205	Ponwar	-27.3465	-24.8146
206	Ponwar	-25.4164	-23.2024
207	Ponwar	-24.5457	-24.5493
208	Ponwar	-30.4676	-28.4672
209	Ponwar	-22.866	-22.4203
210	Ponwar	-27.3814	-27.0101
211	Ponwar	-26.6443	-27.0787
212	Ponwar	-27.7154	-24.7974
213	Ponwar	-23.8083	-22.5971
214	Ponwar	-25.6031	-25.3582
215	Ponwar	-24.2398	-24.0728
216	Ponwar	-27.791	-25.9624
217	Ponwar	-29.3542	-27.9532
218	Ponwar	-23.8204	-24.4683
219	Ponwar	-33.2566	-31.1719
220	Ponwar	-25.2248	-25.5465
221	Ponwar	-26.028	-26.1689
222	Ponwar	-26.6968	-23.8209
223	Ponwar	-27.1857	-23.7404
224	Ponwar	-34.3618	-31.7757
225	Ponwar	-26.2857	-25.9693
226	Ponwar	-30.3823	-28.6179
227	Ponwar	-29.7368	-26.7115
228	Ponwar	-28.8755	-27.9817
229	Ponwar	-30.1839	-29.4966
230	Ponwar	-26.1067	-25.722
231	Ponwar	-28.994	-27.3325
232	Ponwar	-27.3547	-28.1615
233	Ponwar	-27.4892	-25.3176
234	Ponwar	-26.475	-30.0542
235	Ponwar	-23.8788	-24.9056
Population Assignment for Kherigarh vs. Ponwar
Sample	Pop	Kherigarh	Ponwar
101	Kherigarh	-30.2182	-32.2948
102	Kherigarh	-27.2866	-26.2918
103	Kherigarh	-30.0419	-30.0401
104	Kherigarh	-26.1037	-28.7379
105	Kherigarh	-22.3193	-23.4352
106	Kherigarh	-21.9058	-22.9159
107	Kherigarh	-29.4406	-29.9143
108	Kherigarh	-24.489	-24.6396
109	Kherigarh	-25.4418	-27.6651
110	Kherigarh	-23.4391	-25.8211
111	Kherigarh	-24.715	-26.2881
112	Kherigarh	-21.5714	-22.767
113	Kherigarh	-27.4382	-26.987
114	Kherigarh	-31.4308	-32.8252
115	Kherigarh	-22.8476	-25.8226
116	Kherigarh	-19.5978	-21.0939
117	Kherigarh	-22.1155	-22.9516
118	Kherigarh	-31.6216	-37.2932
119	Kherigarh	-20.9789	-22.4859
120	Kherigarh	-23.2599	-26.142
121	Kherigarh	-19.7436	-20.5724
122	Kherigarh	-29.4487	-31.0605
123	Kherigarh	-25.3226	-23.715
124	Kherigarh	-29.1018	-33.8178
125	Kherigarh	-22.7554	-21.8552
126	Kherigarh	-26.8629	-28.4244
127	Kherigarh	-27.9277	-31.6989
128	Kherigarh	-26.3311	-29.4896
129	Kherigarh	-24.521	-22.9997
130	Kherigarh	-29.2732	-29.8294
131	Kherigarh	-25.7067	-24.3506
132	Kherigarh	-35.0728	-38.2706
133	Kherigarh	-27.2734	-28.3729
134	Kherigarh	-23.2059	-24.8387
135	Kherigarh	-28.2474	-27.9914
136	Kherigarh	-25.9214	-25.2339
137	Kherigarh	-21.7505	-24.1177
138	Kherigarh	-27.3666	-26.4841
139	Kherigarh	-25.9477	-26.989
140	Kherigarh	-30.4753	-31.789
141	Kherigarh	-24.2262	-22.8117
142	Kherigarh	-21.7111	-21.7519
143	Kherigarh	-24.5391	-23.7277
144	Kherigarh	-23.3788	-22.7635
145	Kherigarh	-28.3585	-27.4091
146	Kherigarh	-32.4755	-30.7194
147	Kherigarh	-19.4498	-20.4994
148	Kherigarh	-23.7189	-22.8591
197	Ponwar	-26.0355	-23.5464
198	Ponwar	-29.1767	-28.7862
199	Ponwar	-26.2131	-26.9608
200	Ponwar	-28.2769	-25.832
201	Ponwar	-27.3434	-27.0505
202	Ponwar	-22.9402	-22.7823
203	Ponwar	-24.8073	-25.9298
204	Ponwar	-24.5336	-23.9138
205	Ponwar	-27.8008	-24.8146
206	Ponwar	-25.9297	-23.2024
207	Ponwar	-23.4212	-24.5493
208	Ponwar	-28.9688	-28.4672
209	Ponwar	-21.613	-22.4203
210	Ponwar	-29.3638	-27.0101
211	Ponwar	-26.172	-27.0787
212	Ponwar	-25.6508	-24.7974
213	Ponwar	-24.15	-22.5971
214	Ponwar	-25.9197	-25.3582
215	Ponwar	-23.5298	-24.0728
216	Ponwar	-29.118	-25.9624
217	Ponwar	-31.891	-27.9532
218	Ponwar	-23.7668	-24.4683
219	Ponwar	-29.5962	-31.1719
220	Ponwar	-24.207	-25.5465
221	Ponwar	-28.2535	-26.1689
222	Ponwar	-25.2121	-23.8209
223	Ponwar	-26.8938	-23.7404
224	Ponwar	-35.2219	-31.7757
225	Ponwar	-24.6044	-25.9693
226	Ponwar	-32.2212	-28.6179
227	Ponwar	-28.794	-26.7115
228	Ponwar	-28.7595	-27.9817
229	Ponwar	-29.897	-29.4966
230	Ponwar	-26.2712	-25.722
231	Ponwar	-26.294	-27.3325
232	Ponwar	-26.6267	-28.1615
233	Ponwar	-26.2491	-25.3176
234	Ponwar	-28.8217	-30.0542
235	Ponwar	-25.5117	-24.9056
Population Assignment for Kenkatha vs. Ponwar
Sample	Pop	Kenkatha	Ponwar
149	Kenkatha	-27.2656	-31.2507
150	Kenkatha	-26.206	-26.0296
151	Kenkatha	-22.3899	-23.6186
152	Kenkatha	-28.5805	-30.7457
153	Kenkatha	-23.2298	-24.0058
154	Kenkatha	-26.8802	-26.5943
155	Kenkatha	-26.4186	-26.8711
156	Kenkatha	-24.3306	-24.1577
157	Kenkatha	-26.1368	-27.198
158	Kenkatha	-29.4844	-29.5927
159	Kenkatha	-26.1864	-24.8766
160	Kenkatha	-26.8752	-29.343
161	Kenkatha	-24.9055	-24.8178
162	Kenkatha	-29.3273	-30.748
163	Kenkatha	-27.3658	-26.9763
164	Kenkatha	-26.0236	-24.5835
165	Kenkatha	-24.6407	-23.6438
166	Kenkatha	-23.3224	-25.2683
167	Kenkatha	-21.2757	-21.5594
168	Kenkatha	-25.6594	-27.6661
169	Kenkatha	-23.0698	-22.8174
170	Kenkatha	-24.4816	-23.3622
171	Kenkatha	-25.6491	-26.8245
172	Kenkatha	-20.7751	-23.9188
173	Kenkatha	-25.0383	-29.1146
174	Kenkatha	-24.0384	-25.8494
175	Kenkatha	-26.796	-28.6843
176	Kenkatha	-29.9014	-32.7116
177	Kenkatha	-27.3339	-28.2995
178	Kenkatha	-23.6637	-24.412
179	Kenkatha	-31.4059	-31.1753
180	Kenkatha	-27.4614	-26.5141
181	Kenkatha	-23.1465	-23.5712
182	Kenkatha	-24.4521	-24.8205
183	Kenkatha	-28.1987	-31.3618
184	Kenkatha	-27.911	-29.1188
185	Kenkatha	-24.8612	-28.2962
186	Kenkatha	-24.0013	-23.8276
187	Kenkatha	-20.1284	-21.3356
188	Kenkatha	-24.8552	-26.4322
189	Kenkatha	-23.9874	-24.4761
190	Kenkatha	-25.7509	-26.8214
191	Kenkatha	-21.5703	-21.7336
192	Kenkatha	-23.7184	-25.0965
193	Kenkatha	-25.837	-27.0359
194	Kenkatha	-25.4431	-25.0541
195	Kenkatha	-25.4056	-25.8434
196	Kenkatha	-28.0721	-27.4136
197	Ponwar	-26.9752	-23.5464
198	Ponwar	-27.1316	-28.7862
199	Ponwar	-26.9388	-26.9608
200	Ponwar	-28.6669	-25.832
201	Ponwar	-27.8109	-27.0505
202	Ponwar	-23.7207	-22.7823
203	Ponwar	-27.164	-25.9298
204	Ponwar	-24.0969	-23.9138
205	Ponwar	-27.8513	-24.8146
206	Ponwar	-25.2962	-23.2024
207	Ponwar	-24.069	-24.5493
208	Ponwar	-29.3884	-28.4672
209	Ponwar	-22.7366	-22.4203
210	Ponwar	-27.3206	-27.0101
211	Ponwar	-26.2046	-27.0787
212	Ponwar	-24.0983	-24.7974
213	Ponwar	-23.1055	-22.5971
214	Ponwar	-25.1081	-25.3582
215	Ponwar	-22.4708	-24.0728
216	Ponwar	-27.2252	-25.9624
217	Ponwar	-29.0097	-27.9532
218	Ponwar	-24.0334	-24.4683
219	Ponwar	-32.1468	-31.1719
220	Ponwar	-25.0636	-25.5465
221	Ponwar	-24.7027	-26.1689
222	Ponwar	-25.545	-23.8209
223	Ponwar	-25.4512	-23.7404
224	Ponwar	-33.4708	-31.7757
225	Ponwar	-25.574	-25.9693
226	Ponwar	-29.7775	-28.6179
227	Ponwar	-28.4912	-26.7115
228	Ponwar	-27.7396	-27.9817
229	Ponwar	-29.9197	-29.4966
230	Ponwar	-24.5171	-25.722
231	Ponwar	-27.5638	-27.3325
232	Ponwar	-28.0103	-28.1615
233	Ponwar	-24.2886	-25.3176
234	Ponwar	-27.657	-30.0542
235	Ponwar	-23.1284	-24.9056
Population Assignment for Bachaur vs. Shahabadi
Sample	Pop	Bachaur	Shahabadi
1	Bachaur	-28.409	-32.6955
2	Bachaur	-22.2023	-29.9405
3	Bachaur	-25.873	-30.0153
4	Bachaur	-24.4539	-31.2666
5	Bachaur	-24.1856	-31.2325
6	Bachaur	-27.0381	-36.6884
7	Bachaur	-21.7332	-26.0879
8	Bachaur	-27.7709	-32.5652
9	Bachaur	-24.8106	-31.1308
10	Bachaur	-24.5608	-29.4548
11	Bachaur	-27.7995	-31.6289
12	Bachaur	-24.8639	-29.7539
13	Bachaur	-27.0744	-34.0374
14	Bachaur	-27.767	-28.3102
15	Bachaur	-28.53	-36.4186
16	Bachaur	-22.7944	-28.4416
17	Bachaur	-23.3775	-24.827
18	Bachaur	-26.6372	-33.6323
19	Bachaur	-28.5491	-34.9623
20	Bachaur	-28.4063	-32.6356
21	Bachaur	-24.5429	-29.6875
22	Bachaur	-24.8022	-32.3097
23	Bachaur	-25.7317	-28.3315
24	Bachaur	-28.8308	-32.3479
25	Bachaur	-35.4396	-37.383
26	Bachaur	-21.4562	-32.1109
27	Bachaur	-24.0985	-30.0826
28	Bachaur	-28.1996	-33.7335
29	Bachaur	-25.0578	-30.6851
30	Bachaur	-26.8384	-35.5339
31	Bachaur	-25.8534	-29.9747
32	Bachaur	-25.4055	-33.0383
33	Bachaur	-30.0603	-36.9071
34	Bachaur	-21.9363	-25.3925
35	Bachaur	-24.6599	-31.588
36	Bachaur	-24.6178	-32.3833
37	Bachaur	-25.665	-31.092
38	Bachaur	-30.0354	-38.1229
39	Bachaur	-24.5413	-33.9093
40	Bachaur	-24.1365	-30.1536
41	Bachaur	-26.509	-31.931
42	Bachaur	-23.7719	-32.8847
43	Bachaur	-30.7591	-34.6455
44	Bachaur	-29.4016	-36.8151
45	Bachaur	-33.0949	-38.7958
46	Bachaur	-25.3052	-34.0924
47	Bachaur	-25.7519	-32.2229
48	Bachaur	-26.0621	-33.307
49	Bachaur	-19.0778	-26.1514
50	Bachaur	-19.052	-26.087
236	Shahabadi	-17.787	-14.3355
237	Shahabadi	-30.7292	-23.4258
238	Shahabadi	-25.9598	-23.1187
239	Shahabadi	-29.037	-22.9541
240	Shahabadi	-31.3275	-25.0143
241	Shahabadi	-36.9488	-33.1658
242	Shahabadi	-32.5073	-25.4004
243	Shahabadi	-37.8448	-32.5015
244	Shahabadi	-26.1648	-24.8954
245	Shahabadi	-26.3971	-24.714
246	Shahabadi	-37.6637	-31.5073
247	Shahabadi	-32.1448	-30.7536
248	Shahabadi	-43.8577	-36.7511
249	Shahabadi	-33.705	-25.7688
250	Shahabadi	-32.7446	-23.4476
251	Shahabadi	-34.7674	-28.7835
252	Shahabadi	-39.7951	-30.743
253	Shahabadi	-31.8724	-24.9623
254	Shahabadi	-32.6007	-27.014
255	Shahabadi	-35.1154	-29.643
256	Shahabadi	-32.9341	-31.72
257	Shahabadi	-37.7743	-30.6884
258	Shahabadi	-35.0899	-27.7467
259	Shahabadi	-34.6631	-26.0229
260	Shahabadi	-37.4113	-30.6585
261	Shahabadi	-36.4198	-28.2965
262	Shahabadi	-37.9494	-35.1963
263	Shahabadi	-31.1001	-24.3281
264	Shahabadi	-34.3957	-25.8846
265	Shahabadi	-35.478	-31.5058
266	Shahabadi	-39.4479	-32.2628
267	Shahabadi	-32.1903	-27.4544
268	Shahabadi	-38.9132	-29.933
269	Shahabadi	-39.1238	-31.7684
270	Shahabadi	-33.5763	-24.9207
271	Shahabadi	-32.1776	-25.7973
272	Shahabadi	-30.3019	-22.5766
273	Shahabadi	-33.23	-27.9341
274	Shahabadi	-36.109	-26.3354
275	Shahabadi	-37.5573	-33.8278
276	Shahabadi	-31.3834	-25.9288
277	Shahabadi	-30.342	-27.5494
278	Shahabadi	-31.1207	-29.1384
279	Shahabadi	-25.8258	-21.5889
280	Shahabadi	-39.8053	-31.8496
281	Shahabadi	-34.0783	-29.0872
282	Shahabadi	-37.5717	-27.8013
283	Shahabadi	-23.0328	-19.7269
Population Assignment for Gangatiri vs. Shahabadi
Sample	Pop	Gangatiri	Shahabadi
51	Gangatiri	-22.235	-29.6436
52	Gangatiri	-28.1558	-35.3931
53	Gangatiri	-22.2717	-29.3999
54	Gangatiri	-24.5978	-28.4134
55	Gangatiri	-21.6596	-27.8174
56	Gangatiri	-20.3394	-30.7025
57	Gangatiri	-22.3711	-29.8129
58	Gangatiri	-27.9554	-34.0685
59	Gangatiri	-20.1805	-29.4974
60	Gangatiri	-25.7578	-30.4534
61	Gangatiri	-23.6233	-27.6941
62	Gangatiri	-32.7898	-37.5072
63	Gangatiri	-27.8466	-36.9372
64	Gangatiri	-24.4971	-27.7751
65	Gangatiri	-33.3084	-39.0224
66	Gangatiri	-21.5512	-24.9428
67	Gangatiri	-28.0812	-31.9767
68	Gangatiri	-25.452	-31.5625
69	Gangatiri	-24.0382	-29.0714
70	Gangatiri	-27.0181	-35.9864
71	Gangatiri	-29.371	-34.0534
72	Gangatiri	-23.1256	-28.9249
73	Gangatiri	-24.7976	-31.7566
74	Gangatiri	-23.4573	-31.6372
75	Gangatiri	-27.6523	-34.5105
76	Gangatiri	-25.1199	-29.7547
77	Gangatiri	-23.4137	-27.712
78	Gangatiri	-27.1455	-36.6053
79	Gangatiri	-26.3719	-31.7337
80	Gangatiri	-21.864	-22.3822
81	Gangatiri	-21.3055	-26.6723
82	Gangatiri	-31.4169	-37.0082
83	Gangatiri	-27.9502	-29.6032
84	Gangatiri	-25.523	-29.746
85	Gangatiri	-21.7867	-28.7951
86	Gangatiri	-24.6984	-30.7002
87	Gangatiri	-26.1417	-36.2906
88	Gangatiri	-26.8633	-37.0716
89	Gangatiri	-22.6418	-31.3054
90	Gangatiri	-22.4093	-26.9205
91	Gangatiri	-25.5272	-32.1783
92	Gangatiri	-24.3339	-32.5879
93	Gangatiri	-21.797	-26.4643
94	Gangatiri	-23.1623	-29.0242
95	Gangatiri	-22.9808	-28.6464
96	Gangatiri	-23.7698	-29.274
97	Gangatiri	-23.9126	-27.5895
98	Gangatiri	-24.3623	-26.5371
99	Gangatiri	-20.4717	-24.1273
100	Gangatiri	-29.4664	-38.6097
236	Shahabadi	-16.515	-14.3355
237	Shahabadi	-29.9045	-23.4258
238	Shahabadi	-24.5541	-23.1187
239	Shahabadi	-29.047	-22.9541
240	Shahabadi	-31.5805	-25.0143
241	Shahabadi	-37.0388	-33.1658
242	Shahabadi	-31.5681	-25.4004
243	Shahabadi	-40.1778	-32.5015
244	Shahabadi	-27.6588	-24.8954
245	Shahabadi	-26.5154	-24.714
246	Shahabadi	-38.9908	-31.5073
247	Shahabadi	-33.239	-30.7536
248	Shahabadi	-45.6895	-36.7511
249	Shahabadi	-34.0326	-25.7688
250	Shahabadi	-31.8963	-23.4476
251	Shahabadi	-33.4222	-28.7835
252	Shahabadi	-39.5816	-30.743
253	Shahabadi	-33.0389	-24.9623
254	Shahabadi	-33.4025	-27.014
255	Shahabadi	-34.03	-29.643
256	Shahabadi	-33.3741	-31.72
257	Shahabadi	-37.5249	-30.6884
258	Shahabadi	-34.7496	-27.7467
259	Shahabadi	-33.5688	-26.0229
260	Shahabadi	-37.9696	-30.6585
261	Shahabadi	-36.3333	-28.2965
262	Shahabadi	-37.1488	-35.1963
263	Shahabadi	-29.8189	-24.3281
264	Shahabadi	-34.0235	-25.8846
265	Shahabadi	-37.482	-31.5058
266	Shahabadi	-42.0219	-32.2628
267	Shahabadi	-35.5855	-27.4544
268	Shahabadi	-36.5929	-29.933
269	Shahabadi	-37.8999	-31.7684
270	Shahabadi	-32.8777	-24.9207
271	Shahabadi	-33.2828	-25.7973
272	Shahabadi	-30.5166	-22.5766
273	Shahabadi	-32.2878	-27.9341
274	Shahabadi	-35.4718	-26.3354
275	Shahabadi	-36.2995	-33.8278
276	Shahabadi	-31.5727	-25.9288
277	Shahabadi	-28.4832	-27.5494
278	Shahabadi	-29.8079	-29.1384
279	Shahabadi	-24.3518	-21.5889
280	Shahabadi	-39.8011	-31.8496
281	Shahabadi	-33.4254	-29.0872
282	Shahabadi	-35.6631	-27.8013
283	Shahabadi	-21.9745	-19.7269
Population Assignment for Kherigarh vs. Shahabadi
Sample	Pop	Kherigarh	Shahabadi
101	Kherigarh	-30.2182	-36.324
102	Kherigarh	-27.2866	-32.9915
103	Kherigarh	-30.0419	-37.6066
104	Kherigarh	-26.1037	-33.7746
105	Kherigarh	-22.3193	-29.4865
106	Kherigarh	-21.9058	-27.8588
107	Kherigarh	-29.4406	-38.0907
108	Kherigarh	-24.489	-34.01
109	Kherigarh	-25.4418	-34.7244
110	Kherigarh	-23.4391	-29.5055
111	Kherigarh	-24.715	-31.8058
112	Kherigarh	-21.5714	-27.6055
113	Kherigarh	-27.4382	-31.2708
114	Kherigarh	-31.4308	-37.6535
115	Kherigarh	-22.8476	-28.8011
116	Kherigarh	-19.5978	-28.5603
117	Kherigarh	-22.1155	-29.1766
118	Kherigarh	-31.6216	-35.2283
119	Kherigarh	-20.9789	-27.8101
120	Kherigarh	-23.2599	-32.9223
121	Kherigarh	-19.7436	-25.9142
122	Kherigarh	-29.4487	-34.0429
123	Kherigarh	-25.3226	-32.0033
124	Kherigarh	-29.1018	-34.1424
125	Kherigarh	-22.7554	-29.7617
126	Kherigarh	-26.8629	-31.2188
127	Kherigarh	-27.9277	-37.7941
128	Kherigarh	-26.3311	-29.4255
129	Kherigarh	-24.521	-30.708
130	Kherigarh	-29.2732	-34.2316
131	Kherigarh	-25.7067	-30.194
132	Kherigarh	-35.0728	-41.1096
133	Kherigarh	-27.2734	-35.3207
134	Kherigarh	-23.2059	-29.6526
135	Kherigarh	-28.2474	-30.6938
136	Kherigarh	-25.9214	-32.1967
137	Kherigarh	-21.7505	-24.1286
138	Kherigarh	-27.3666	-33.5789
139	Kherigarh	-25.9477	-32.3273
140	Kherigarh	-30.4753	-33.0584
141	Kherigarh	-24.2262	-27.2944
142	Kherigarh	-21.7111	-28.6091
143	Kherigarh	-24.5391	-27.5251
144	Kherigarh	-23.3788	-26.7605
145	Kherigarh	-28.3585	-36.4283
146	Kherigarh	-32.4755	-36.2712
147	Kherigarh	-19.4498	-26.6124
148	Kherigarh	-23.7189	-31.5932
236	Shahabadi	-17.3838	-14.3355
237	Shahabadi	-30.8169	-23.4258
238	Shahabadi	-25.6124	-23.1187
239	Shahabadi	-28.9403	-22.9541
240	Shahabadi	-30.6281	-25.0143
241	Shahabadi	-38.44	-33.1658
242	Shahabadi	-33.0643	-25.4004
243	Shahabadi	-38.6895	-32.5015
244	Shahabadi	-28.2586	-24.8954
245	Shahabadi	-25.7343	-24.714
246	Shahabadi	-38.9561	-31.5073
247	Shahabadi	-32.6189	-30.7536
248	Shahabadi	-44.6787	-36.7511
249	Shahabadi	-34.7912	-25.7688
250	Shahabadi	-31.6421	-23.4476
251	Shahabadi	-36.3505	-28.7835
252	Shahabadi	-39.9233	-30.743
253	Shahabadi	-33.8576	-24.9623
254	Shahabadi	-32.383	-27.014
255	Shahabadi	-33.4892	-29.643
256	Shahabadi	-34.0371	-31.72
257	Shahabadi	-36.0255	-30.6884
258	Shahabadi	-38.1547	-27.7467
259	Shahabadi	-34.0102	-26.0229
260	Shahabadi	-38.7461	-30.6585
261	Shahabadi	-35.3811	-28.2965
262	Shahabadi	-41.1976	-35.1963
263	Shahabadi	-31.8951	-24.3281
264	Shahabadi	-34.6711	-25.8846
265	Shahabadi	-36.6998	-31.5058
266	Shahabadi	-41.2073	-32.2628
267	Shahabadi	-33.3686	-27.4544
268	Shahabadi	-37.585	-29.933
269	Shahabadi	-38.4894	-31.7684
270	Shahabadi	-32.5522	-24.9207
271	Shahabadi	-33.2845	-25.7973
272	Shahabadi	-31.4533	-22.5766
273	Shahabadi	-30.7332	-27.9341
274	Shahabadi	-34.7898	-26.3354
275	Shahabadi	-37.6136	-33.8278
276	Shahabadi	-29.7944	-25.9288
277	Shahabadi	-29.5825	-27.5494
278	Shahabadi	-31.587	-29.1384
279	Shahabadi	-25.3571	-21.5889
280	Shahabadi	-38.4445	-31.8496
281	Shahabadi	-33.896	-29.0872
282	Shahabadi	-35.838	-27.8013
283	Shahabadi	-22.6183	-19.7269
Population Assignment for Kenkatha vs. Shahabadi
Sample	Pop	Kenkatha	Shahabadi
149	Kenkatha	-27.2656	-33.9999
150	Kenkatha	-26.206	-32.07
151	Kenkatha	-22.3899	-30.8593
152	Kenkatha	-28.5805	-31.8877
153	Kenkatha	-23.2298	-30.8466
154	Kenkatha	-26.8802	-31.9481
155	Kenkatha	-26.4186	-35.897
156	Kenkatha	-24.3306	-31.1019
157	Kenkatha	-26.1368	-33.8983
158	Kenkatha	-29.4844	-34.2097
159	Kenkatha	-26.1864	-30.2309
160	Kenkatha	-26.8752	-32.2154
161	Kenkatha	-24.9055	-31.6692
162	Kenkatha	-29.3273	-35.9052
163	Kenkatha	-27.3658	-31.8853
164	Kenkatha	-26.0236	-31.3927
165	Kenkatha	-24.6407	-29.3033
166	Kenkatha	-23.3224	-29.3695
167	Kenkatha	-21.2757	-24.7452
168	Kenkatha	-25.6594	-32.9435
169	Kenkatha	-23.0698	-29.0583
170	Kenkatha	-24.4816	-27.5506
171	Kenkatha	-25.6491	-30.5699
172	Kenkatha	-20.7751	-26.8837
173	Kenkatha	-25.0383	-34.4664
174	Kenkatha	-24.0384	-32.7464
175	Kenkatha	-26.796	-32.3833
176	Kenkatha	-29.9014	-36.0033
177	Kenkatha	-27.3339	-35.9764
178	Kenkatha	-23.6637	-34.946
179	Kenkatha	-31.4059	-38.7839
180	Kenkatha	-27.4614	-33.6541
181	Kenkatha	-23.1465	-27.1211
182	Kenkatha	-24.4521	-32.4576
183	Kenkatha	-28.1987	-37.294
184	Kenkatha	-27.911	-30.8175
185	Kenkatha	-24.8612	-35.297
186	Kenkatha	-24.0013	-31.8001
187	Kenkatha	-20.1284	-25.0323
188	Kenkatha	-24.8552	-30.5915
189	Kenkatha	-23.9874	-31.7041
190	Kenkatha	-25.7509	-33.5419
191	Kenkatha	-21.5703	-26.0535
192	Kenkatha	-23.7184	-31.3284
193	Kenkatha	-25.837	-35.3379
194	Kenkatha	-25.4431	-30.1069
195	Kenkatha	-25.4056	-32.55
196	Kenkatha	-28.0721	-31.1747
236	Shahabadi	-18.3613	-14.3355
237	Shahabadi	-29.6819	-23.4258
238	Shahabadi	-25.3832	-23.1187
239	Shahabadi	-28.7157	-22.9541
240	Shahabadi	-30.1333	-25.0143
241	Shahabadi	-36.5499	-33.1658
242	Shahabadi	-33.569	-25.4004
243	Shahabadi	-40.1199	-32.5015
244	Shahabadi	-27.8501	-24.8954
245	Shahabadi	-24.3668	-24.714
246	Shahabadi	-39.0856	-31.5073
247	Shahabadi	-32.5342	-30.7536
248	Shahabadi	-45.0511	-36.7511
249	Shahabadi	-34.7579	-25.7688
250	Shahabadi	-30.7599	-23.4476
251	Shahabadi	-32.4755	-28.7835
252	Shahabadi	-38.5367	-30.743
253	Shahabadi	-35.2865	-24.9623
254	Shahabadi	-31.8422	-27.014
255	Shahabadi	-35.5055	-29.643
256	Shahabadi	-35.0124	-31.72
257	Shahabadi	-37.3635	-30.6884
258	Shahabadi	-34.6446	-27.7467
259	Shahabadi	-32.928	-26.0229
260	Shahabadi	-37.9413	-30.6585
261	Shahabadi	-35.7085	-28.2965
262	Shahabadi	-39.4238	-35.1963
263	Shahabadi	-30.6754	-24.3281
264	Shahabadi	-34.5785	-25.8846
265	Shahabadi	-37.5183	-31.5058
266	Shahabadi	-40.0957	-32.2628
267	Shahabadi	-33.1013	-27.4544
268	Shahabadi	-37.0229	-29.933
269	Shahabadi	-37.2898	-31.7684
270	Shahabadi	-33.3153	-24.9207
271	Shahabadi	-33.2489	-25.7973
272	Shahabadi	-30.3068	-22.5766
273	Shahabadi	-32.5012	-27.9341
274	Shahabadi	-35.4447	-26.3354
275	Shahabadi	-37.2752	-33.8278
276	Shahabadi	-29.977	-25.9288
277	Shahabadi	-28.8475	-27.5494
278	Shahabadi	-30.7564	-29.1384
279	Shahabadi	-23.3376	-21.5889
280	Shahabadi	-38.8135	-31.8496
281	Shahabadi	-33.3959	-29.0872
282	Shahabadi	-36.0373	-27.8013
283	Shahabadi	-22.5821	-19.7269
Population Assignment for Ponwar vs. Shahabadi
Sample	Pop	Ponwar	Shahabadi
197	Ponwar	-23.5464	-34.0001
198	Ponwar	-28.7862	-33.6758
199	Ponwar	-26.9608	-28.7592
200	Ponwar	-25.832	-34.5571
201	Ponwar	-27.0505	-31.9253
202	Ponwar	-22.7823	-28.6127
203	Ponwar	-25.9298	-31.1684
204	Ponwar	-23.9138	-28.0425
205	Ponwar	-24.8146	-32.3989
206	Ponwar	-23.2024	-31.0105
207	Ponwar	-24.5493	-29.8971
208	Ponwar	-28.4672	-34.089
209	Ponwar	-22.4203	-27.5944
210	Ponwar	-27.0101	-34.5417
211	Ponwar	-27.0787	-34.0442
212	Ponwar	-24.7974	-34.3588
213	Ponwar	-22.5971	-25.4364
214	Ponwar	-25.3582	-32.0543
215	Ponwar	-24.0728	-27.3183
216	Ponwar	-25.9624	-34.3728
217	Ponwar	-27.9532	-33.6379
218	Ponwar	-24.4683	-32.0896
219	Ponwar	-31.1719	-36.7206
220	Ponwar	-25.5465	-31.7386
221	Ponwar	-26.1689	-32.7934
222	Ponwar	-23.8209	-32.2731
223	Ponwar	-23.7404	-34.604
224	Ponwar	-31.7757	-37.4229
225	Ponwar	-25.9693	-33.1371
226	Ponwar	-28.6179	-35.2164
227	Ponwar	-26.7115	-36.1812
228	Ponwar	-27.9817	-33.8237
229	Ponwar	-29.4966	-31.0347
230	Ponwar	-25.722	-32.9052
231	Ponwar	-27.3325	-33.1439
232	Ponwar	-28.1615	-33.0894
233	Ponwar	-25.3176	-33.1554
234	Ponwar	-30.0542	-31.8621
235	Ponwar	-24.9056	-31.2597
236	Shahabadi	-17.4159	-14.3355
237	Shahabadi	-31.6635	-23.4258
238	Shahabadi	-25.141	-23.1187
239	Shahabadi	-30.7379	-22.9541
240	Shahabadi	-31.1004	-25.0143
241	Shahabadi	-37.2975	-33.1658
242	Shahabadi	-34.0506	-25.4004
243	Shahabadi	-42.3203	-32.5015
244	Shahabadi	-28.151	-24.8954
245	Shahabadi	-25.9107	-24.714
246	Shahabadi	-38.4898	-31.5073
247	Shahabadi	-33.9657	-30.7536
248	Shahabadi	-47.6562	-36.7511
249	Shahabadi	-32.3103	-25.7688
250	Shahabadi	-32.6287	-23.4476
251	Shahabadi	-33.8182	-28.7835
252	Shahabadi	-38.9954	-30.743
253	Shahabadi	-35.8867	-24.9623
254	Shahabadi	-32.0262	-27.014
255	Shahabadi	-34.1007	-29.643
256	Shahabadi	-34.6154	-31.72
257	Shahabadi	-37.2883	-30.6884
258	Shahabadi	-35.4854	-27.7467
259	Shahabadi	-33.2848	-26.0229
260	Shahabadi	-37.7497	-30.6585
261	Shahabadi	-36.5134	-28.2965
262	Shahabadi	-36.6415	-35.1963
263	Shahabadi	-30.5479	-24.3281
264	Shahabadi	-35.0392	-25.8846
265	Shahabadi	-35.9937	-31.5058
266	Shahabadi	-40.4549	-32.2628
267	Shahabadi	-34.9929	-27.4544
268	Shahabadi	-35.3134	-29.933
269	Shahabadi	-37.1079	-31.7684
270	Shahabadi	-33.0057	-24.9207
271	Shahabadi	-32.5495	-25.7973
272	Shahabadi	-30.1088	-22.5766
273	Shahabadi	-32.0795	-27.9341
274	Shahabadi	-34.1127	-26.3354
275	Shahabadi	-35.722	-33.8278
276	Shahabadi	-29.6277	-25.9288
277	Shahabadi	-31.2977	-27.5494
278	Shahabadi	-31.123	-29.1384
279	Shahabadi	-24.409	-21.5889
280	Shahabadi	-39.5815	-31.8496
281	Shahabadi	-32.512	-29.0872
282	Shahabadi	-36.4296	-27.8013
283	Shahabadi	-21.2621	-19.7269
Population Assignment for Bachaur vs. Purnea
Sample	Pop	Bachaur	Purnea
1	Bachaur	-28.409	-34.6289
2	Bachaur	-22.2023	-27.433
3	Bachaur	-25.873	-32.0458
4	Bachaur	-24.4539	-29.1563
5	Bachaur	-24.1856	-34.0458
6	Bachaur	-27.0381	-32.2501
7	Bachaur	-21.7332	-27.4122
8	Bachaur	-27.7709	-32.2399
9	Bachaur	-24.8106	-31.7444
10	Bachaur	-24.5608	-32.2298
11	Bachaur	-27.7995	-34.1797
12	Bachaur	-24.8639	-28.9612
13	Bachaur	-27.0744	-33.9745
14	Bachaur	-27.767	-30.2505
15	Bachaur	-28.53	-34.1249
16	Bachaur	-22.7944	-26.4232
17	Bachaur	-23.3775	-25.3413
18	Bachaur	-26.6372	-31.9987
19	Bachaur	-28.5491	-32.5511
20	Bachaur	-28.4063	-36.9159
21	Bachaur	-24.5429	-31.6005
22	Bachaur	-24.8022	-29.1849
23	Bachaur	-25.7317	-31.7128
24	Bachaur	-28.8308	-33.9337
25	Bachaur	-35.4396	-40.1167
26	Bachaur	-21.4562	-29.2609
27	Bachaur	-24.0985	-30.3425
28	Bachaur	-28.1996	-34.2456
29	Bachaur	-25.0578	-31.0467
30	Bachaur	-26.8384	-34.7119
31	Bachaur	-25.8534	-33.3626
32	Bachaur	-25.4055	-31.1951
33	Bachaur	-30.0603	-34.9639
34	Bachaur	-21.9363	-26.8522
35	Bachaur	-24.6599	-33.7666
36	Bachaur	-24.6178	-32.2056
37	Bachaur	-25.665	-31.2664
38	Bachaur	-30.0354	-35.7458
39	Bachaur	-24.5413	-32.4475
40	Bachaur	-24.1365	-27.5975
41	Bachaur	-26.509	-33.1497
42	Bachaur	-23.7719	-31.6339
43	Bachaur	-30.7591	-39.3163
44	Bachaur	-29.4016	-37.9521
45	Bachaur	-33.0949	-38.2944
46	Bachaur	-25.3052	-37.7023
47	Bachaur	-25.7519	-34.9029
48	Bachaur	-26.0621	-30.6129
49	Bachaur	-19.0778	-24.7268
50	Bachaur	-19.052	-24.463
284	Purnea	-21.5001	-20.3148
285	Purnea	-18.0197	-14.5367
286	Purnea	-28.9764	-21.0109
287	Purnea	-31.8069	-27.7815
288	Purnea	-26.2636	-22.3375
289	Purnea	-21.1937	-17.7321
290	Purnea	-35.9982	-27.25
291	Purnea	-29.7661	-22.372
292	Purnea	-15.0195	-12.4411
293	Purnea	-24.0856	-16.8682
294	Purnea	-23.0547	-19.9387
295	Purnea	-19.0658	-19.2295
296	Purnea	-33.7659	-24.6013
297	Purnea	-31.3792	-28.9151
298	Purnea	-23.7102	-15.4903
299	Purnea	-33.2189	-32.8813
300	Purnea	-25.1063	-18.2371
301	Purnea	-31.0908	-25.762
302	Purnea	-29.6814	-24.2496
303	Purnea	-20.0218	-18.2019
304	Purnea	-28.1464	-21.9982
305	Purnea	-15.8129	-14.0513
306	Purnea	-29.7916	-24.6889
307	Purnea	-28.6938	-25.017
308	Purnea	-30.8975	-24.4709
309	Purnea	-21.1362	-15.3931
310	Purnea	-37.0078	-26.5217
311	Purnea	-34.5727	-22.0242
312	Purnea	-38.9601	-28.8801
313	Purnea	-37.3156	-26.8948
314	Purnea	-29.487	-23.2307
315	Purnea	-19.4373	-15.8006
316	Purnea	-15.5114	-12.7037
317	Purnea	-23.6618	-19.9126
318	Purnea	-7.56081	-7.28871
319	Purnea	-28.1351	-23.7681
320	Purnea	-37.9627	-27.9545
321	Purnea	-23.7697	-19.2638
322	Purnea	-34.3727	-26.0056
323	Purnea	-24.4075	-19.3888
324	Purnea	-23.4699	-21.9754
325	Purnea	-20.924	-20.7452
326	Purnea	-32.4087	-25.5825
327	Purnea	-15.4826	-15.7081
328	Purnea	-12.9804	-12.7108
329	Purnea	-26.7875	-21.0078
330	Purnea	-42.8427	-31.871
Population Assignment for Gangatiri vs. Purnea
Sample	Pop	Gangatiri	Purnea
51	Gangatiri	-22.235	-28.6629
52	Gangatiri	-28.1558	-36.4226
53	Gangatiri	-22.2717	-29.6952
54	Gangatiri	-24.5978	-33.1671
55	Gangatiri	-21.6596	-31.6416
56	Gangatiri	-20.3394	-27.8563
57	Gangatiri	-22.3711	-30.7686
58	Gangatiri	-27.9554	-36.838
59	Gangatiri	-20.1805	-29.5691
60	Gangatiri	-25.7578	-29.2969
61	Gangatiri	-23.6233	-29.8442
62	Gangatiri	-32.7898	-39.6044
63	Gangatiri	-27.8466	-38.2969
64	Gangatiri	-24.4971	-29.1282
65	Gangatiri	-33.3084	-36.4266
66	Gangatiri	-21.5512	-22.5498
67	Gangatiri	-28.0812	-33.621
68	Gangatiri	-25.452	-33.6408
69	Gangatiri	-24.0382	-32.5324
70	Gangatiri	-27.0181	-34.3319
71	Gangatiri	-29.371	-34.6379
72	Gangatiri	-23.1256	-27.3619
73	Gangatiri	-24.7976	-33.7997
74	Gangatiri	-23.4573	-29.8256
75	Gangatiri	-27.6523	-35.5109
76	Gangatiri	-25.1199	-31.9239
77	Gangatiri	-23.4137	-26.5785
78	Gangatiri	-27.1455	-33.3967
79	Gangatiri	-26.3719	-30.075
80	Gangatiri	-21.864	-24.895
81	Gangatiri	-21.3055	-24.6961
82	Gangatiri	-31.4169	-36.1011
83	Gangatiri	-27.9502	-29.3017
84	Gangatiri	-25.523	-31.1785
85	Gangatiri	-21.7867	-26.5925
86	Gangatiri	-24.6984	-33.1589
87	Gangatiri	-26.1417	-34.3493
88	Gangatiri	-26.8633	-38.501
89	Gangatiri	-22.6418	-31.7896
90	Gangatiri	-22.4093	-30.4428
91	Gangatiri	-25.5272	-31.7126
92	Gangatiri	-24.3339	-30.7703
93	Gangatiri	-21.797	-25.1792
94	Gangatiri	-23.1623	-28.1423
95	Gangatiri	-22.9808	-29.2857
96	Gangatiri	-23.7698	-31.7753
97	Gangatiri	-23.9126	-24.896
98	Gangatiri	-24.3623	-25.9469
99	Gangatiri	-20.4717	-24.5533
100	Gangatiri	-29.4664	-36.4996
284	Purnea	-21.7946	-20.3148
285	Purnea	-17.2648	-14.5367
286	Purnea	-28.5746	-21.0109
287	Purnea	-33.5842	-27.7815
288	Purnea	-26.2	-22.3375
289	Purnea	-22.6301	-17.7321
290	Purnea	-37.0167	-27.25
291	Purnea	-28.8408	-22.372
292	Purnea	-15.2787	-12.4411
293	Purnea	-25.2618	-16.8682
294	Purnea	-22.8764	-19.9387
295	Purnea	-17.7878	-19.2295
296	Purnea	-32.9563	-24.6013
297	Purnea	-31.4458	-28.9151
298	Purnea	-22.6473	-15.4903
299	Purnea	-32.0904	-32.8813
300	Purnea	-24.6877	-18.2371
301	Purnea	-31.8729	-25.762
302	Purnea	-31.4542	-24.2496
303	Purnea	-19.5998	-18.2019
304	Purnea	-28.7336	-21.9982
305	Purnea	-15.4581	-14.0513
306	Purnea	-29.5359	-24.6889
307	Purnea	-29.3632	-25.017
308	Purnea	-30.8006	-24.4709
309	Purnea	-21.0341	-15.3931
310	Purnea	-39.2073	-26.5217
311	Purnea	-33.6403	-22.0242
312	Purnea	-37.8761	-28.8801
313	Purnea	-37.4782	-26.8948
314	Purnea	-29.7188	-23.2307
315	Purnea	-18.2083	-15.8006
316	Purnea	-15.5213	-12.7037
317	Purnea	-21.7141	-19.9126
318	Purnea	-8.07804	-7.28871
319	Purnea	-30.151	-23.7681
320	Purnea	-35.6372	-27.9545
321	Purnea	-24.3445	-19.2638
322	Purnea	-36.5778	-26.0056
323	Purnea	-23.7494	-19.3888
324	Purnea	-24.237	-21.9754
325	Purnea	-20.0345	-20.7452
326	Purnea	-33.7135	-25.5825
327	Purnea	-15.2127	-15.7081
328	Purnea	-12.6404	-12.7108
329	Purnea	-25.9949	-21.0078
330	Purnea	-42.301	-31.871
Population Assignment for Kherigarh vs. Purnea
Sample	Pop	Kherigarh	Purnea
101	Kherigarh	-30.2182	-37.3912
102	Kherigarh	-27.2866	-33.9443
103	Kherigarh	-30.0419	-36.4852
104	Kherigarh	-26.1037	-31.4416
105	Kherigarh	-22.3193	-29.8073
106	Kherigarh	-21.9058	-29.5127
107	Kherigarh	-29.4406	-34.7724
108	Kherigarh	-24.489	-34.6106
109	Kherigarh	-25.4418	-28.4928
110	Kherigarh	-23.4391	-32.1955
111	Kherigarh	-24.715	-30.2612
112	Kherigarh	-21.5714	-26.2458
113	Kherigarh	-27.4382	-37.0968
114	Kherigarh	-31.4308	-33.9905
115	Kherigarh	-22.8476	-30.7569
116	Kherigarh	-19.5978	-27.6762
117	Kherigarh	-22.1155	-29.0123
118	Kherigarh	-31.6216	-39.1221
119	Kherigarh	-20.9789	-27.345
120	Kherigarh	-23.2599	-32.5109
121	Kherigarh	-19.7436	-25.9049
122	Kherigarh	-29.4487	-36.2005
123	Kherigarh	-25.3226	-29.721
124	Kherigarh	-29.1018	-38.7252
125	Kherigarh	-22.7554	-29.5585
126	Kherigarh	-26.8629	-30.0678
127	Kherigarh	-27.9277	-35.1386
128	Kherigarh	-26.3311	-29.4377
129	Kherigarh	-24.521	-28.9563
130	Kherigarh	-29.2732	-34.036
131	Kherigarh	-25.7067	-30.1395
132	Kherigarh	-35.0728	-44.2575
133	Kherigarh	-27.2734	-37.1293
134	Kherigarh	-23.2059	-27.9888
135	Kherigarh	-28.2474	-32.181
136	Kherigarh	-25.9214	-29.828
137	Kherigarh	-21.7505	-30.5735
138	Kherigarh	-27.3666	-32.4017
139	Kherigarh	-25.9477	-35.6767
140	Kherigarh	-30.4753	-35.2528
141	Kherigarh	-24.2262	-28.5206
142	Kherigarh	-21.7111	-29.9205
143	Kherigarh	-24.5391	-27.5636
144	Kherigarh	-23.3788	-32.2888
145	Kherigarh	-28.3585	-36.8766
146	Kherigarh	-32.4755	-35.4835
147	Kherigarh	-19.4498	-24.7011
148	Kherigarh	-23.7189	-26.5139
284	Purnea	-21.2703	-20.3148
285	Purnea	-17.431	-14.5367
286	Purnea	-29.9806	-21.0109
287	Purnea	-30.1476	-27.7815
288	Purnea	-25.1027	-22.3375
289	Purnea	-20.9121	-17.7321
290	Purnea	-37.9733	-27.25
291	Purnea	-28.607	-22.372
292	Purnea	-15.555	-12.4411
293	Purnea	-23.271	-16.8682
294	Purnea	-24.3475	-19.9387
295	Purnea	-19.3619	-19.2295
296	Purnea	-34.4812	-24.6013
297	Purnea	-31.2215	-28.9151
298	Purnea	-22.1157	-15.4903
299	Purnea	-32.5226	-32.8813
300	Purnea	-25.6125	-18.2371
301	Purnea	-31.4086	-25.762
302	Purnea	-29.439	-24.2496
303	Purnea	-19.5168	-18.2019
304	Purnea	-27.9707	-21.9982
305	Purnea	-15.3872	-14.0513
306	Purnea	-28.0882	-24.6889
307	Purnea	-29.2379	-25.017
308	Purnea	-30.1309	-24.4709
309	Purnea	-20.3957	-15.3931
310	Purnea	-38.1911	-26.5217
311	Purnea	-33.675	-22.0242
312	Purnea	-37.9303	-28.8801
313	Purnea	-38.9546	-26.8948
314	Purnea	-31.4203	-23.2307
315	Purnea	-18.4209	-15.8006
316	Purnea	-14.1797	-12.7037
317	Purnea	-23.426	-19.9126
318	Purnea	-8.40726	-7.28871
319	Purnea	-28.8599	-23.7681
320	Purnea	-35.3423	-27.9545
321	Purnea	-23.1861	-19.2638
322	Purnea	-35.9054	-26.0056
323	Purnea	-23.9452	-19.3888
324	Purnea	-24.4309	-21.9754
325	Purnea	-20.5564	-20.7452
326	Purnea	-32.4261	-25.5825
327	Purnea	-16.0082	-15.7081
328	Purnea	-12.8141	-12.7108
329	Purnea	-26.7803	-21.0078
330	Purnea	-40.0322	-31.871
Population Assignment for Kenkatha vs. Purnea
Sample	Pop	Kenkatha	Purnea
149	Kenkatha	-27.2656	-35.5482
150	Kenkatha	-26.206	-34.5182
151	Kenkatha	-22.3899	-29.3903
152	Kenkatha	-28.5805	-29.4398
153	Kenkatha	-23.2298	-30.4878
154	Kenkatha	-26.8802	-31.7063
155	Kenkatha	-26.4186	-33.182
156	Kenkatha	-24.3306	-31.5035
157	Kenkatha	-26.1368	-30.0341
158	Kenkatha	-29.4844	-34.4347
159	Kenkatha	-26.1864	-32.2594
160	Kenkatha	-26.8752	-32.6894
161	Kenkatha	-24.9055	-31.2901
162	Kenkatha	-29.3273	-34.4674
163	Kenkatha	-27.3658	-35.7912
164	Kenkatha	-26.0236	-35.3471
165	Kenkatha	-24.6407	-32.3047
166	Kenkatha	-23.3224	-27.7068
167	Kenkatha	-21.2757	-23.4303
168	Kenkatha	-25.6594	-28.7526
169	Kenkatha	-23.0698	-29.4864
170	Kenkatha	-24.4816	-31.3032
171	Kenkatha	-25.6491	-33.5608
172	Kenkatha	-20.7751	-25.692
173	Kenkatha	-25.0383	-33.1067
174	Kenkatha	-24.0384	-30.4562
175	Kenkatha	-26.796	-33.9471
176	Kenkatha	-29.9014	-32.9159
177	Kenkatha	-27.3339	-33.6064
178	Kenkatha	-23.6637	-31.96
179	Kenkatha	-31.4059	-35.4974
180	Kenkatha	-27.4614	-32.1022
181	Kenkatha	-23.1465	-27.5322
182	Kenkatha	-24.4521	-31.1944
183	Kenkatha	-28.1987	-33.3117
184	Kenkatha	-27.911	-29.2444
185	Kenkatha	-24.8612	-30.0016
186	Kenkatha	-24.0013	-27.354
187	Kenkatha	-20.1284	-28.2759
188	Kenkatha	-24.8552	-32.4316
189	Kenkatha	-23.9874	-32.0705
190	Kenkatha	-25.7509	-34.6266
191	Kenkatha	-21.5703	-29.7341
192	Kenkatha	-23.7184	-31.3256
193	Kenkatha	-25.837	-33.3509
194	Kenkatha	-25.4431	-30.8408
195	Kenkatha	-25.4056	-30.6461
196	Kenkatha	-28.0721	-32.3741
284	Purnea	-21.2653	-20.3148
285	Purnea	-16.9666	-14.5367
286	Purnea	-27.8992	-21.0109
287	Purnea	-31.1925	-27.7815
288	Purnea	-26.0454	-22.3375
289	Purnea	-19.803	-17.7321
290	Purnea	-35.9461	-27.25
291	Purnea	-27.8455	-22.372
292	Purnea	-15.5029	-12.4411
293	Purnea	-23.424	-16.8682
294	Purnea	-23.5935	-19.9387
295	Purnea	-18.318	-19.2295
296	Purnea	-34.4802	-24.6013
297	Purnea	-32.0393	-28.9151
298	Purnea	-23.0301	-15.4903
299	Purnea	-34.1962	-32.8813
300	Purnea	-25.5486	-18.2371
301	Purnea	-31.9369	-25.762
302	Purnea	-30.643	-24.2496
303	Purnea	-19.6413	-18.2019
304	Purnea	-29.8839	-21.9982
305	Purnea	-15.1407	-14.0513
306	Purnea	-29.0815	-24.6889
307	Purnea	-29.7252	-25.017
308	Purnea	-31.1836	-24.4709
309	Purnea	-20.9522	-15.3931
310	Purnea	-37.3942	-26.5217
311	Purnea	-33.4438	-22.0242
312	Purnea	-38.1417	-28.8801
313	Purnea	-36.8022	-26.8948
314	Purnea	-29.0576	-23.2307
315	Purnea	-17.9374	-15.8006
316	Purnea	-15.6231	-12.7037
317	Purnea	-22.7336	-19.9126
318	Purnea	-8.28547	-7.28871
319	Purnea	-29.5988	-23.7681
320	Purnea	-35.9506	-27.9545
321	Purnea	-22.2515	-19.2638
322	Purnea	-35.8795	-26.0056
323	Purnea	-23.5109	-19.3888
324	Purnea	-24.243	-21.9754
325	Purnea	-22.1863	-20.7452
326	Purnea	-31.8962	-25.5825
327	Purnea	-14.6055	-15.7081
328	Purnea	-12.8623	-12.7108
329	Purnea	-26.6843	-21.0078
330	Purnea	-39.3891	-31.871
Population Assignment for Ponwar vs. Purnea
Sample	Pop	Ponwar	Purnea
197	Ponwar	-23.5464	-31.5783
198	Ponwar	-28.7862	-34.6895
199	Ponwar	-26.9608	-30.941
200	Ponwar	-25.832	-34.372
201	Ponwar	-27.0505	-33.2861
202	Ponwar	-22.7823	-29.6123
203	Ponwar	-25.9298	-34.3358
204	Ponwar	-23.9138	-30.7055
205	Ponwar	-24.8146	-31.3036
206	Ponwar	-23.2024	-32.152
207	Ponwar	-24.5493	-30.5711
208	Ponwar	-28.4672	-34.9812
209	Ponwar	-22.4203	-29.0583
210	Ponwar	-27.0101	-33.0054
211	Ponwar	-27.0787	-33.5993
212	Ponwar	-24.7974	-31.0964
213	Ponwar	-22.5971	-26.2573
214	Ponwar	-25.3582	-33.3184
215	Ponwar	-24.0728	-29.0222
216	Ponwar	-25.9624	-30.5999
217	Ponwar	-27.9532	-33.585
218	Ponwar	-24.4683	-29.4668
219	Ponwar	-31.1719	-37.1254
220	Ponwar	-25.5465	-33.2858
221	Ponwar	-26.1689	-28.6825
222	Ponwar	-23.8209	-31.8641
223	Ponwar	-23.7404	-34.4329
224	Ponwar	-31.7757	-37.793
225	Ponwar	-25.9693	-33.6123
226	Ponwar	-28.6179	-32.3549
227	Ponwar	-26.7115	-36.371
228	Ponwar	-27.9817	-30.911
229	Ponwar	-29.4966	-32.3216
230	Ponwar	-25.722	-31.6536
231	Ponwar	-27.3325	-31.8282
232	Ponwar	-28.1615	-32.7895
233	Ponwar	-25.3176	-29.2726
234	Ponwar	-30.0542	-35.8147
235	Ponwar	-24.9056	-28.1643
284	Purnea	-21.8725	-20.3148
285	Purnea	-16.8184	-14.5367
286	Purnea	-30.8512	-21.0109
287	Purnea	-32.284	-27.7815
288	Purnea	-25.0307	-22.3375
289	Purnea	-20.7078	-17.7321
290	Purnea	-36.403	-27.25
291	Purnea	-28.2024	-22.372
292	Purnea	-15.7609	-12.4411
293	Purnea	-22.8045	-16.8682
294	Purnea	-23.2556	-19.9387
295	Purnea	-20.6412	-19.2295
296	Purnea	-35.8106	-24.6013
297	Purnea	-33.853	-28.9151
298	Purnea	-21.9994	-15.4903
299	Purnea	-34.7244	-32.8813
300	Purnea	-24.8078	-18.2371
301	Purnea	-30.8817	-25.762
302	Purnea	-28.9545	-24.2496
303	Purnea	-21.4349	-18.2019
304	Purnea	-28.0132	-21.9982
305	Purnea	-14.9358	-14.0513
306	Purnea	-29.2367	-24.6889
307	Purnea	-29.6249	-25.017
308	Purnea	-29.8654	-24.4709
309	Purnea	-21.7773	-15.3931
310	Purnea	-35.1678	-26.5217
311	Purnea	-33.538	-22.0242
312	Purnea	-36.6775	-28.8801
313	Purnea	-34.9087	-26.8948
314	Purnea	-29.2503	-23.2307
315	Purnea	-17.8073	-15.8006
316	Purnea	-13.8053	-12.7037
317	Purnea	-23.0686	-19.9126
318	Purnea	-7.81711	-7.28871
319	Purnea	-29.0984	-23.7681
320	Purnea	-34.8079	-27.9545
321	Purnea	-22.6965	-19.2638
322	Purnea	-37.4297	-26.0056
323	Purnea	-25.121	-19.3888
324	Purnea	-25.6539	-21.9754
325	Purnea	-21.7004	-20.7452
326	Purnea	-32.9716	-25.5825
327	Purnea	-15.8066	-15.7081
328	Purnea	-12.8527	-12.7108
329	Purnea	-26.3569	-21.0078
330	Purnea	-42.2765	-31.871
Population Assignment for Shahabadi vs. Purnea
Sample	Pop	Shahabadi	Purnea
236	Shahabadi	-14.3355	-17.1128
237	Shahabadi	-23.4258	-30.285
238	Shahabadi	-23.1187	-29.0576
239	Shahabadi	-22.9541	-29.8977
240	Shahabadi	-25.0143	-28.8501
241	Shahabadi	-33.1658	-42.4726
242	Shahabadi	-25.4004	-32.3048
243	Shahabadi	-32.5015	-40.5455
244	Shahabadi	-24.8954	-28.7875
245	Shahabadi	-24.714	-26.6397
246	Shahabadi	-31.5073	-38.4413
247	Shahabadi	-30.7536	-34.2468
248	Shahabadi	-36.7511	-43.4645
249	Shahabadi	-25.7688	-31.7374
250	Shahabadi	-23.4476	-32.6799
251	Shahabadi	-28.7835	-34.2864
252	Shahabadi	-30.743	-39.9195
253	Shahabadi	-24.9623	-32.1653
254	Shahabadi	-27.014	-34.3451
255	Shahabadi	-29.643	-32.9368
256	Shahabadi	-31.72	-34.0863
257	Shahabadi	-30.6884	-35.3329
258	Shahabadi	-27.7467	-35.1011
259	Shahabadi	-26.0229	-32.0483
260	Shahabadi	-30.6585	-38.0223
261	Shahabadi	-28.2965	-33.4895
262	Shahabadi	-35.1963	-38.656
263	Shahabadi	-24.3281	-28.2289
264	Shahabadi	-25.8846	-34.9345
265	Shahabadi	-31.5058	-35.0192
266	Shahabadi	-32.2628	-37.7426
267	Shahabadi	-27.4544	-30.2409
268	Shahabadi	-29.933	-38.7278
269	Shahabadi	-31.7684	-37.8197
270	Shahabadi	-24.9207	-33.2898
271	Shahabadi	-25.7973	-32.7763
272	Shahabadi	-22.5766	-28.1126
273	Shahabadi	-27.9341	-34.5362
274	Shahabadi	-26.3354	-37.3744
275	Shahabadi	-33.8278	-35.72
276	Shahabadi	-25.9288	-27.6531
277	Shahabadi	-27.5494	-32.1107
278	Shahabadi	-29.1384	-30.0974
279	Shahabadi	-21.5889	-23.2099
280	Shahabadi	-31.8496	-40.729
281	Shahabadi	-29.0872	-33.0654
282	Shahabadi	-27.8013	-35.4787
283	Shahabadi	-19.7269	-21.2356
284	Purnea	-22.0338	-20.3148
285	Purnea	-16.8868	-14.5367
286	Purnea	-29.3072	-21.0109
287	Purnea	-32.9808	-27.7815
288	Purnea	-27.3742	-22.3375
289	Purnea	-22.9832	-17.7321
290	Purnea	-35.049	-27.25
291	Purnea	-31.5348	-22.372
292	Purnea	-15.133	-12.4411
293	Purnea	-20.7736	-16.8682
294	Purnea	-25.9818	-19.9387
295	Purnea	-22.0379	-19.2295
296	Purnea	-34.5773	-24.6013
297	Purnea	-33.7553	-28.9151
298	Purnea	-25.0894	-15.4903
299	Purnea	-32.8402	-32.8813
300	Purnea	-26.2001	-18.2371
301	Purnea	-32.2333	-25.762
[truncated: 3,197 more rows]
